# Supplementary material for: miRNA‐194 predicts favorable prognosis in gastric cancer and inhibits gastric cancer cell growth by targeting CCND1
Source: FEBS Open Bio. 2021 Mar 23;11(7):1814–26. doi: 10.1002/2211-5463.13125 (PMC8255842; doi:10.1002/2211-5463.13125)
Supplement: Supplementary file 2 — Table S1. The RNA‐seq data of exogenous overexpression of miR‐194‐5p in SGC7901 and BGC823 cell lines. [file FEB4-11-1814-s002.xlsx]

## Sheet: Sheet1
ensembl_id	gene_name	SGC7901_NC.count	SGC7901_miR-194_mimics.count	BGC823_NC.count	BGC823_miR-194_mimics.count	SGC7901_NC_FPKM	SGC7901_miR-194_mimics_FPKM	BGC823_NC_FPKM	BGC823_miR-194_mimics_FPKM
ENSG00000000003	TSPAN6	624	486	657	571	7.90902	5.75257	9.67808	8.1227
ENSG00000000005	TNMD	0	0	0	0	0	0	0	0
ENSG00000000419	DPM1	1081	1263	1203	1421	51.4795	56.1693	66.5824	75.9501
ENSG00000000457	SCYL3	59	127	179	179	0.492708	0.990441	1.73731	1.67771
ENSG00000000460	C1orf112	196	298	241	276	1.88806	2.68079	2.69813	2.98397
ENSG00000000938	FGR	4	2	8	4	0.0661829	0.0309032	0.153837	0.07428
ENSG00000000971	CFH	52	100	350	249	0.366968	0.65904	2.87064	1.9722
ENSG00000001036	FUCA2	1907	2427	1357	1832	39.246	46.6446	32.4571	42.3152
ENSG00000001084	GCLC	717	1073	872	914	4.76672	6.66173	6.73756	6.81981
ENSG00000001167	NFYA	301	684	562	706	4.53987	9.63429	9.85141	11.9511
ENSG00000001460	STPG1	131	150	284	263	0.884721	0.946048	2.22915	1.9935
ENSG00000001461	NIPAL3	570	703	1266	825	3.484	4.01278	8.99337	5.65956
ENSG00000001497	LAS1L	2570	2233	1531	1776	26.4311	21.4465	18.2996	20.4998
ENSG00000001561	ENPP4	0	0	0	0	0	0	0	0
ENSG00000001617	SEMA3F	369	289	342	358	4.39496	3.2145	4.73413	4.78561
ENSG00000001626	CFTR	1	0	4	1	0.00615218	0	0.0286006	0.00690487
ENSG00000001629	ANKIB1	505	1137	1212	1198	4.07115	8.56	11.3557	10.8395
ENSG00000001630	CYP51A1	8	49	97	149	0.128303	0.73389	1.80803	2.68201
ENSG00000001631	KRIT1	80	96	77	77	0.741197	0.830619	0.829125	0.800683
ENSG00000002016	RAD52	62	113	75	62	0.850537	1.44766	1.19577	0.954595
ENSG00000002079	MYH16	3	8	12	5	0.027341	0.0680879	0.127104	0.0511433
ENSG00000002330	BAD	243	92	95	90	8.17775	2.89136	3.71567	3.39935
ENSG00000002549	LAP3	777	909	686	819	11.7997	12.8914	12.1076	13.9592
ENSG00000002586	CD99	2928	3317	4579	4889	34.2632	36.2485	62.275	64.2101
ENSG00000002587	HS3ST1	8	8	26	20	0.0563114	0.0525876	0.212699	0.158002
ENSG00000002726	AOC1	9	6	0	0	0.135282	0.084224	0	0
ENSG00000002745	WNT16	1	1	0	1	0.0176264	0.0164608	0	0.0197829
ENSG00000002746	HECW1	109	195	60	106	0.448643	0.749543	0.28702	0.489673
ENSG00000002822	MAD1L1	1078	687	709	705	8.5703	5.1006	6.55102	6.29061
ENSG00000002834	LASP1	4876	8687	5067	5385	39.6929	66.0399	47.9387	49.1995
ENSG00000002919	SNX11	628	622	568	633	10.0104	9.25907	10.5226	11.3245
ENSG00000002933	TMEM176A	0	0	0	0	0	0	0	0
ENSG00000003056	M6PR	779	1187	1670	1002	11.8551	16.8697	29.5373	17.1144
ENSG00000003096	KLHL13	363	961	446	413	2.988	7.38727	4.26672	3.81548
ENSG00000003137	CYP26B1	282	452	513	478	3.23217	4.83805	6.83357	6.14892
ENSG00000003147	ICA1	1	2	0	0	0.0117522	0.02195	0	0
ENSG00000003249	DBNDD1	204	156	162	189	2.44748	1.74784	2.25886	2.54494
ENSG00000003393	ALS2	205	341	484	343	1.13476	1.76276	3.11374	2.13094
ENSG00000003400	CASP10	100	152	271	258	0.756513	1.07386	2.38271	2.19059
ENSG00000003402	CFLAR	398	397	746	590	1.01545	0.945913	2.21207	1.68947
ENSG00000003436	TFPI	479	971	1349	1404	2.35042	4.44956	7.69322	7.73221
ENSG00000003509	NDUFAF7	201	303	156	173	3.16446	4.45485	2.85439	3.05686
ENSG00000003756	RBM5	574	640	470	509	3.18224	3.31351	3.02834	3.16712
ENSG00000003987	MTMR7	20	41	21	18	0.201967	0.386653	0.246465	0.204009
ENSG00000003989	SLC7A2	697	2137	201	296	5.06812	14.5113	1.69862	2.41564
ENSG00000004059	ARF5	2700	1614	1872	1609	82.9479	46.3055	66.8395	55.4784
ENSG00000004139	SARM1	86	158	159	118	0.44386	0.761538	0.95374	0.683527
ENSG00000004142	POLDIP2	3233	3368	1928	2085	87.6154	85.2382	60.725	63.4172
ENSG00000004399	PLXND1	4229	5788	3655	3276	24.9622	31.9052	25.0737	21.7028
ENSG00000004455	AK2	5549	7054	3875	4850	55.6933	66.1167	45.2008	54.6331
ENSG00000004468	CD38	1	2	0	0	0.0083851	0.0156612	0	0
ENSG00000004478	FKBP4	3024	3321	1301	1853	33.5558	34.4145	16.7783	23.0774
ENSG00000004487	KDM1A	3507	3798	5858	4489	37.0555	37.4765	71.9369	53.2344
ENSG00000004534	RBM6	1228	1484	985	1057	9.66656	10.9092	9.01147	9.33845
ENSG00000004660	CAMKK1	584	803	251	424	4.52158	5.80604	2.25859	3.68442
ENSG00000004700	RECQL	170	527	713	813	2.58644	7.48775	12.6075	13.8826
ENSG00000004766	VPS50	365	509	521	555	2.19526	2.8589	3.64181	3.74639
ENSG00000004776	HSPB6	3	1	2	0	0.100197	0.0311905	0.0776337	0
ENSG00000004777	ARHGAP33	26	46	17	30	0.284121	0.469434	0.215906	0.36794
ENSG00000004779	NDUFAB1	3590	2648	909	1055	128.97	88.8384	37.9529	42.5377
ENSG00000004799	PDK4	169	333	147	177	2.14961	3.95553	2.17308	2.52681
ENSG00000004809	SLC22A16	0	0	0	0	0	0	0	0
ENSG00000004838	ZMYND10	29	13	28	19	0.415793	0.174064	0.466577	0.305745
ENSG00000004846	ABCB5	0	0	0	0	0	0	0	0
ENSG00000004848	ARX	6	5	10	8	0.111359	0.0866625	0.215705	0.166644
ENSG00000004864	SLC25A13	674	1072	1300	1196	10.4424	15.5104	23.4083	20.7969
ENSG00000004866	ST7	333	376	290	344	2.83904	2.99365	2.8735	3.29163
ENSG00000004897	CDC27	1095	2269	1713	2099	9.22339	17.8484	16.7695	19.8434
ENSG00000004939	SLC4A1	0	0	0	0	0	0	0	0
ENSG00000004948	CALCR	0	0	0	0	0	0	0	0
ENSG00000004961	HCCS	1442	1511	1409	1503	35.4972	34.736	40.3112	41.5254
ENSG00000004975	DVL2	1376	1585	902	937	14.7836	15.903	11.263	11.2987
ENSG00000005001	PRSS22	9	0	58	39	0.216723	0	1.62322	1.05403
ENSG00000005007	UPF1	2516	3644	2728	2796	16.8162	22.7448	21.1908	20.974
ENSG00000005020	SKAP2	475	913	1311	1478	4.94618	8.87839	15.8659	17.2734
ENSG00000005022	SLC25A5	10189	10069	4382	5235	390.441	360.328	195.156	225.147
ENSG00000005059	MCUB	383	367	320	317	6.17352	5.52443	5.99473	5.73482
ENSG00000005073	HOXA11	397	359	598	595	9.89142	8.35314	17.3163	16.6384
ENSG00000005075	POLR2J	1693	849	682	639	71.818	33.6334	33.6238	30.4231
ENSG00000005100	DHX33	758	1317	798	784	7.41991	12.0393	9.07858	8.61334
ENSG00000005102	MEOX1	10	3	8	9	0.212338	0.0594889	0.197425	0.214484
ENSG00000005108	THSD7A	0	0	0	0	0	0	0	0
ENSG00000005156	LIG3	461	750	429	438	2.0511	3.11627	2.21835	2.18719
ENSG00000005175	RPAP3	1337	1935	1175	1274	14.2818	19.3028	14.5873	15.2738
ENSG00000005187	ACSM3	45	63	8	8	0.330682	0.43234	0.068324	0.0659802
ENSG00000005189	REXO5	287	236	165	146	4.0099	3.07929	2.6793	2.28944
ENSG00000005194	CIAPIN1	2292	2011	1626	1614	37.5445	30.7632	30.9555	29.673
ENSG00000005206	SPPL2B	558	437	320	297	4.49842	3.28999	2.99821	2.68725
ENSG00000005238	FAM214B	408	415	562	604	3.65919	3.47585	5.85797	6.07979
ENSG00000005243	COPZ2	217	180	82	82	6.73859	5.21998	2.95943	2.85791
ENSG00000005249	PRKAR2B	4	1	0	1	0.0532467	0.0124314	0	0.0149403
ENSG00000005302	MSL3	824	751	761	701	4.84288	4.12196	5.19813	4.62403
ENSG00000005339	CREBBP	723	1301	1144	1217	2.68254	4.50788	4.9331	5.06786
ENSG00000005379	TSPOAP1	0	0	0	0	0	0	0	0
ENSG00000005381	MPO	0	0	0	0	0	0	0	0
ENSG00000005421	PON1	0	0	1	0	0	0	0.0235889	0
ENSG00000005436	GCFC2	298	368	246	251	3.13431	3.6146	3.00709	2.96296
ENSG00000005448	WDR54	1035	677	503	573	20.8013	12.7065	11.7491	12.925
ENSG00000005469	CROT	163	101	261	157	1.88175	1.08888	3.50187	2.03423
ENSG00000005471	ABCB4	0	1	0	0	0	0.00694691	0	0
ENSG00000005483	KMT2E	372	787	1152	1323	2.31638	4.57645	8.33691	9.24598
ENSG00000005486	RHBDD2	1236	721	909	660	29.1049	15.8551	24.877	17.4429
ENSG00000005513	SOX8	0	1	0	0	0	0.0121116	0	0
ENSG00000005700	IBTK	590	1283	1323	1535	3.88823	7.89611	10.1332	11.3536
ENSG00000005801	ZNF195	358	689	439	530	1.75713	3.15811	2.50422	2.9196
ENSG00000005810	MYCBP2	387	1042	1945	2024	1.39509	3.50789	8.14885	8.18894
ENSG00000005812	FBXL3	620	776	751	857	5.03212	5.88178	7.08411	7.80668
ENSG00000005844	ITGAL	0	2	0	0	0	0.016588	0	0
ENSG00000005882	PDK2	405	424	394	364	4.24728	4.15249	4.80217	4.28433
ENSG00000005884	ITGA3	6806	6694	6058	5051	39.911	36.6584	41.2872	33.2433
ENSG00000005889	ZFX	370	698	692	704	2.35339	4.14604	5.11544	5.02562
ENSG00000005893	LAMP2	1660	1982	3014	2311	17.2668	19.2529	36.4362	26.9793
ENSG00000005961	ITGA2B	57	57	24	44	0.590227	0.551196	0.288829	0.511356
ENSG00000005981	ASB4	0	0	0	0	0	0	0	0
ENSG00000006007	GDE1	1294	1809	2834	2641	16.8431	21.9893	42.8718	38.5817
ENSG00000006015	REX1BD	1770	918	397	461	30.1897	14.6223	7.86977	8.82496
ENSG00000006016	CRLF1	242	169	88	111	4.60905	3.00587	1.94789	2.37271
ENSG00000006025	OSBPL7	319	269	169	175	2.79003	2.19714	1.71787	1.71784
ENSG00000006042	TMEM98	0	0	0	0	0	0	0	0
ENSG00000006047	YBX2	335	349	107	116	4.16972	4.05671	1.54786	1.62049
ENSG00000006059	KRT33A	0	0	0	0	0	0	0	0
ENSG00000006062	MAP3K14	940	1158	470	359	9.34147	10.7469	5.42839	4.00413
ENSG00000006071	ABCC8	90	66	5	2	0.410962	0.281443	0.0265347	0.0102498
ENSG00000006116	CACNG3	0	0	0	0	0	0	0	0
ENSG00000006118	TMEM132A	2864	1650	3374	2531	22.6409	12.1813	30.9993	22.4564
ENSG00000006125	AP2B1	3801	5574	3402	3440	28.7967	39.4366	29.9547	29.2503
ENSG00000006128	TAC1	0	0	0	0	0	0	0	0
ENSG00000006194	ZNF263	591	912	502	745	4.89137	7.04896	4.82873	6.92031
ENSG00000006210	CX3CL1	2	1	0	0	0.0192144	0.00897188	0	0
ENSG00000006282	SPATA20	1614	1164	787	639	17.3829	11.7073	9.85096	7.72405
ENSG00000006283	CACNA1G	19	20	31	30	0.112485	0.110575	0.213299	0.199337
ENSG00000006327	TNFRSF12A	4415	4510	3100	3605	137.323	131.002	112.063	125.848
ENSG00000006377	DLX6	1	0	0	0	0.0166657	0	0	0
ENSG00000006432	MAP3K9	187	519	649	811	0.867813	2.24926	3.50038	4.22407
ENSG00000006451	RALA	1949	1551	2543	1704	30.567	22.7165	46.3525	29.9942
ENSG00000006453	BAIAP2L1	1080	1105	1007	1133	12.9384	12.3625	14.0207	15.2339
ENSG00000006459	KDM7A	127	258	313	350	0.774119	1.46862	2.21735	2.39441
ENSG00000006468	ETV1	226	367	232	207	1.35092	2.04868	1.61174	1.38873
ENSG00000006530	AGK	450	546	472	409	2.3981	2.71728	2.92336	2.44627
ENSG00000006534	ALDH3B1	1341	1602	2647	2300	11.633	12.9782	26.6872	22.3933
ENSG00000006555	TTC22	3	0	0	0	0.0284789	0	0	0
ENSG00000006576	PHTF2	382	318	507	355	2.53959	1.97431	3.91736	2.64883
ENSG00000006606	CCL26	16	24	68	82	1.30266	1.82477	6.43436	7.49291
ENSG00000006607	FARP2	156	338	678	842	0.622137	1.25882	3.14251	3.76877
ENSG00000006611	USH1C	296	276	2	7	3.46942	3.02107	0.0272446	0.0920851
ENSG00000006625	GGCT	583	378	218	312	20.9836	12.7054	9.11912	12.6035
ENSG00000006634	DBF4	566	781	482	645	7.09875	9.14753	7.02584	9.07928
ENSG00000006638	TBXA2R	415	376	220	235	8.54069	7.22636	5.26203	5.42798
ENSG00000006652	IFRD1	1075	1515	1003	1208	8.25088	10.859	8.94702	10.406
ENSG00000006659	LGALS14	0	0	0	0	0	0	0	0
ENSG00000006695	COX10	368	544	301	355	6.66853	9.20594	6.3392	7.21999
ENSG00000006704	GTF2IRD1	1337	1780	1390	1266	11.8268	14.7043	14.2901	12.5689
ENSG00000006712	PAF1	2000	1394	803	779	43.0883	28.0466	20.1062	18.8362
ENSG00000006715	VPS41	407	589	779	818	2.99888	4.05292	6.67096	6.76464
ENSG00000006740	ARHGAP44	124	211	10	7	0.767967	1.22037	0.0719791	0.048657
ENSG00000006744	ELAC2	2459	2793	1180	1321	22.2763	23.6288	12.4237	13.4311
ENSG00000006747	SCIN	600	924	57	36	2.96721	4.26733	0.327611	0.199814
ENSG00000006756	ARSD	104	136	200	180	0.850342	1.03845	1.90054	1.65181
ENSG00000006757	PNPLA4	408	416	390	361	6.8154	6.4895	7.57149	6.76806
ENSG00000006788	MYH13	0	0	0	0	0	0	0	0
ENSG00000006831	ADIPOR2	1014	2179	1950	2335	9.91571	19.899	22.1619	25.6271
ENSG00000006837	CDKL3	18	25	11	19	0.338449	0.438983	0.24038	0.400959
ENSG00000007001	UPP2	0	2	0	2	0	0.0363062	0	0.0436335
ENSG00000007038	PRSS21	7415	5247	3347	3535	216.682	143.189	113.672	115.938
ENSG00000007047	MARK4	259	284	295	340	2.23265	2.28626	2.95548	3.28946
ENSG00000007062	PROM1	3	2	1	1	0.0231961	0.0144414	0.00898625	0.00867799
ENSG00000007080	CCDC124	3565	2260	1922	2096	123.443	73.0808	77.3475	81.4563
ENSG00000007129	CEACAM21	0	0	0	0	0	0	0	0
ENSG00000007168	PAFAH1B1	2051	2588	1584	1708	14.5061	17.0937	13.0205	13.5581
ENSG00000007171	NOS2	0	0	0	0	0	0	0	0
ENSG00000007174	DNAH9	0	0	0	0	0	0	0	0
ENSG00000007202	KIAA0100	1629	3058	2433	2579	10.1391	17.7747	17.5997	18.0159
ENSG00000007216	SLC13A2	1	5	5	0	0.0178177	0.0831971	0.10354	0
ENSG00000007237	GAS7	49	112	23	33	0.278863	0.59525	0.152127	0.210782
ENSG00000007255	TRAPPC6A	172	95	186	149	10.5965	5.46569	13.3178	10.3026
ENSG00000007264	MATK	1301	990	549	673	18.0587	12.8331	8.85663	10.4846
ENSG00000007306	CEACAM7	143	167	5	0	3.10291	3.38405	0.126093	0
ENSG00000007312	CD79B	0	0	3	1	0	0	0.0963516	0.0310155
ENSG00000007314	SCN4A	31	17	29	18	0.216168	0.110705	0.235025	0.140873
ENSG00000007341	ST7L	222	285	239	263	1.57324	1.88614	1.96845	2.09181
ENSG00000007350	TKTL1	0	3	0	0	0	0.0441195	0	0
ENSG00000007372	PAX6	108	189	133	150	0.298252	0.487426	0.426872	0.464919
ENSG00000007376	RPUSD1	1849	1612	544	844	38.3822	31.2496	13.1243	19.6635
ENSG00000007384	RHBDF1	339	283	682	566	3.96534	3.09139	9.27151	7.43058
ENSG00000007392	LUC7L	775	586	376	454	7.2129	5.09323	4.06707	4.74231
ENSG00000007402	CACNA2D2	14	30	16	13	0.127288	0.254724	0.16907	0.132657
ENSG00000007516	BAIAP3	85	67	62	59	0.794954	0.585174	0.673908	0.6193
ENSG00000007520	TSR3	2146	1467	846	933	99.2371	63.3522	45.4674	48.4231
ENSG00000007541	PIGQ	1116	628	507	463	8.11583	4.26496	4.28511	3.77899
ENSG00000007545	CRAMP1	181	340	309	347	1.24255	2.17972	2.46535	2.67356
ENSG00000007866	TEAD3	590	804	890	777	11.1337	14.1687	19.5192	16.4563
ENSG00000007908	SELE	0	0	0	0	0	0	0	0
ENSG00000007923	DNAJC11	704	1197	1193	1195	7.96101	12.6409	15.6791	15.1666
ENSG00000007933	FMO3	0	0	0	0	0	0	0	0
ENSG00000007944	MYLIP	78	170	136	198	1.47822	3.0087	2.99549	4.21148
ENSG00000007952	NOX1	26	14	3	7	0.590936	0.297154	0.0792453	0.178563
ENSG00000007968	E2F2	650	593	281	324	6.8466	5.83315	3.43996	3.8303
ENSG00000008018	PSMB1	5550	3621	2058	2210	141.407	86.1573	60.9407	63.1968
ENSG00000008056	SYN1	3	0	2	1	0.0451176	0	0.0349575	0.0168792
ENSG00000008083	JARID2	252	675	382	470	2.40813	6.0238	4.24257	5.04085
ENSG00000008086	CDKL5	147	278	756	637	0.494848	0.87395	2.95776	2.40669
ENSG00000008118	CAMK1G	7	1	0	1	0.150358	0.0200593	0	0.0241077
ENSG00000008128	CDK11A	2	5	3	6	0.0244543	0.0570929	0.0426317	0.0823384
ENSG00000008130	NADK	2068	2618	2557	2218	21.3408	25.23	30.6674	25.689
ENSG00000008196	TFAP2B	0	0	0	0	0	0	0	0
ENSG00000008197	TFAP2D	0	0	0	0	0	0	0	0
ENSG00000008226	DLEC1	4	10	4	1	0.0275749	0.0643785	0.0320479	0.00773713
ENSG00000008256	CYTH3	407	657	1849	1174	4.02794	6.07213	21.2673	13.0402
ENSG00000008277	ADAM22	65	105	62	54	0.30627	0.462027	0.339523	0.285569
ENSG00000008282	SYPL1	1290	1133	1367	1138	26.444	21.6898	32.568	26.1822
ENSG00000008283	CYB561	820	1143	1100	1176	8.85968	11.5329	13.8128	14.2606
ENSG00000008294	SPAG9	633	1441	1589	1563	3.04144	6.46586	8.8733	8.4287
ENSG00000008300	CELSR3	547	836	1023	868	2.26638	3.23473	4.92614	4.03637
ENSG00000008311	AASS	0	1	0	0	0	0.0116922	0	0
ENSG00000008323	PLEKHG6	17	24	34	16	0.22938	0.302416	0.533176	0.242299
ENSG00000008324	SS18L2	569	509	306	326	25.1973	21.0497	15.7488	16.2026
ENSG00000008382	MPND	81	71	49	67	2.27226	1.86003	1.59755	2.10948
ENSG00000008394	MGST1	2113	2117	1479	1545	16.3246	15.2739	13.28	13.3967
ENSG00000008405	CRY1	221	379	383	369	2.50949	4.01902	5.0545	4.70268
ENSG00000008438	PGLYRP1	1	0	1	2	0.0798331	0	0.0927831	0.1792
ENSG00000008441	NFIX	112	241	51	75	1.02154	2.05277	0.540621	0.767758
ENSG00000008513	ST3GAL1	518	946	1208	1139	3.3636	5.73657	9.11647	8.30088
ENSG00000008516	MMP25	3	3	4	1	0.0417934	0.0390297	0.0647638	0.0156355
ENSG00000008517	IL32	2737	1308	2175	2081	49.0253	21.8797	45.2784	41.8354
ENSG00000008710	PKD1	450	943	1173	1220	1.39574	2.73144	4.22841	4.24697
ENSG00000008735	MAPK8IP2	31	18	11	13	0.301962	0.163738	0.124528	0.142121
ENSG00000008838	MED24	1235	1321	924	862	10.1964	10.1852	8.86623	7.98757
ENSG00000008853	RHOBTB2	612	758	362	403	5.34615	6.18367	3.67522	3.95113
ENSG00000008869	HEATR5B	103	247	401	327	0.721475	1.61573	3.26448	2.57074
ENSG00000008952	SEC62	2254	3164	3883	3503	16.342	21.4228	32.7194	28.5048
ENSG00000008988	RPS20	17164	10678	6444	6660	328.642	190.933	143.399	143.122
ENSG00000009307	CSDE1	5232	9691	14168	15432	52.0482	90.0313	163.807	172.3
ENSG00000009335	UBE3C	1629	3794	2753	3863	10.1556	22.0886	19.947	27.0293
ENSG00000009413	REV3L	113	246	482	294	0.522754	1.06278	2.5915	1.52649
ENSG00000009694	TENM1	0	4	2	6	0	0.0166497	0.0103604	0.030015
ENSG00000009709	PAX7	0	0	0	0	0	0	0	0
ENSG00000009724	MASP2	7	4	13	5	0.0946504	0.0505093	0.204293	0.0758788
ENSG00000009765	IYD	0	0	0	0	0	0	0	0
ENSG00000009780	FAM76A	92	119	82	95	1.31089	1.58348	1.35794	1.51925
ENSG00000009790	TRAF3IP3	0	1	4	0	0	0.00692629	0.0344794	0
ENSG00000009830	POMT2	381	471	485	544	2.18823	2.52625	3.23739	3.50666
ENSG00000009844	VTA1	969	1464	1352	1578	7.66978	10.8215	12.4372	14.0182
ENSG00000009950	MLXIPL	186	138	81	45	2.22041	1.53846	1.1238	0.602917
ENSG00000009954	BAZ1B	1635	3525	3086	3675	13.3248	26.828	29.2296	33.6144
ENSG00000010017	RANBP9	655	1131	1069	1082	11.2487	18.1388	21.3365	20.8551
ENSG00000010030	ETV7	86	36	13	7	2.08225	0.814	0.365817	0.190221
ENSG00000010072	SPRTN	399	656	604	711	3.88325	5.96229	6.83195	7.76636
ENSG00000010165	METTL13	1897	1897	1909	1974	28.4921	26.608	33.3234	33.2759
ENSG00000010219	DYRK4	151	120	5	10	1.23043	0.913163	0.0473517	0.0914547
ENSG00000010244	ZNF207	2447	3149	1933	2041	8.88298	10.6754	8.15535	8.31561
ENSG00000010256	UQCRC1	13074	9130	7517	7625	232.229	151.448	155.181	152.01
ENSG00000010270	STARD3NL	453	639	727	732	5.98859	7.88885	11.1698	10.8608
ENSG00000010278	CD9	2012	1827	3308	2757	27.767	23.5465	53.0581	42.7035
ENSG00000010282	HHATL	0	0	1	0	0	0	0.0231075	0
ENSG00000010292	NCAPD2	2884	5524	1909	2574	25.5545	45.7101	19.6591	25.598
ENSG00000010295	IFFO1	4	5	6	5	0.0441898	0.0515845	0.0770369	0.0619952
ENSG00000010310	GIPR	53	52	130	113	0.64325	0.589379	1.83372	1.53925
ENSG00000010318	PHF7	17	33	41	57	0.290216	0.526106	0.813471	1.09213
ENSG00000010319	SEMA3G	42	101	33	34	0.481771	1.08193	0.439937	0.43772
ENSG00000010322	NISCH	1199	1181	1208	1268	7.52301	6.92006	8.80897	8.92931
ENSG00000010327	STAB1	21	8	14	10	0.114004	0.0405582	0.0883314	0.0609295
ENSG00000010361	FUZ	8	6	7	8	0.155878	0.109177	0.158518	0.174948
ENSG00000010379	SLC6A13	0	0	0	0	0	0	0	0
ENSG00000010404	IDS	327	460	700	653	2.02281	2.65737	5.03257	4.53363
ENSG00000010438	PRSS3	0	0	1	0	0	0	0.0401465	0
ENSG00000010539	ZNF200	175	333	314	385	1.34155	2.38397	2.7976	3.31251
ENSG00000010610	CD4	0	0	8	8	0	0	0.116611	0.112611
ENSG00000010626	LRRC23	57	40	78	75	1.07281	0.703062	1.70619	1.58429
ENSG00000010671	BTK	3	0	0	1	0.0376917	0	0	0.014101
ENSG00000010704	HFE	370	651	628	656	3.74758	6.15769	7.39256	7.45727
ENSG00000010803	SCMH1	182	313	285	312	2.35245	3.77816	4.28133	4.52615
ENSG00000010810	FYN	643	941	35	16	4.98712	6.81578	0.315495	0.139279
ENSG00000010818	HIVEP2	191	386	132	105	1.02777	1.93971	0.82551	0.63413
ENSG00000010932	FMO1	0	0	0	0	0	0	0	0
ENSG00000011007	ELOA	962	1673	1193	1640	10.257	16.6582	14.7833	19.6253
ENSG00000011009	LYPLA2	3562	1857	1877	1509	93.2346	45.3923	57.0996	44.3301
ENSG00000011021	CLCN6	246	399	775	836	1.72988	2.62024	6.33386	6.59801
ENSG00000011028	MRC2	319	298	234	196	2.6729	2.33182	2.27873	1.8432
ENSG00000011052	NME1-NME2	0	0	0	0	0	0	0	0
ENSG00000011083	SLC6A7	15	12	30	34	0.196356	0.146697	0.456414	0.499525
ENSG00000011105	TSPAN9	158	161	95	96	1.31525	1.2516	0.919097	0.896911
ENSG00000011114	BTBD7	175	265	579	402	0.887583	1.25517	3.41299	2.28835
ENSG00000011132	APBA3	279	270	159	209	2.88641	2.60858	1.91177	2.42675
ENSG00000011143	MKS1	377	275	238	196	5.31386	3.61983	3.8988	3.10063
ENSG00000011198	ABHD5	579	690	892	776	4.40864	4.90639	7.89363	6.63153
ENSG00000011201	ANOS1	0	0	0	0	0	0	0	0
ENSG00000011243	AKAP8L	437	462	502	470	4.94365	4.88085	6.60018	5.96747
ENSG00000011258	MBTD1	212	392	310	319	1.69223	2.92211	2.87588	2.85785
ENSG00000011260	UTP18	1481	1853	1326	1402	31.2854	36.5552	32.5549	33.24
ENSG00000011275	RNF216	1033	1698	1401	1587	7.79324	11.9631	12.284	13.4376
ENSG00000011295	TTC19	736	861	488	501	7.09104	7.7468	5.46434	5.41746
ENSG00000011304	PTBP1	7259	9500	6801	7684	60.6198	74.0881	66.0079	72.0197
ENSG00000011332	DPF1	183	104	43	84	2.19142	1.16304	0.598451	1.12896
ENSG00000011347	SYT7	89	61	123	94	0.859349	0.550043	1.38029	1.01867
ENSG00000011376	LARS2	574	878	1017	1016	4.83137	6.90145	9.94867	9.59794
ENSG00000011405	PIK3C2A	596	1261	1245	1153	3.72208	7.3543	9.03637	8.08154
ENSG00000011422	PLAUR	1627	1907	1133	1238	20.9827	22.9673	16.982	17.9192
ENSG00000011426	ANLN	2284	5855	3299	5040	21.837	52.277	36.6576	54.0821
ENSG00000011451	WIZ	1090	1427	1502	1491	6.37625	7.79561	10.2116	9.78909
ENSG00000011454	RABGAP1	816	1395	1204	870	5.11936	8.1731	8.77885	6.12591
ENSG00000011465	DCN	10	18	603	658	0.0447418	0.0752096	3.13557	3.3042
ENSG00000011478	QPCTL	1381	1169	572	550	33.1301	26.1897	15.9482	14.8087
ENSG00000011485	PPP5C	2126	2827	1051	1181	17.3115	21.4974	9.94628	10.7932
ENSG00000011523	CEP68	118	144	112	103	0.786573	0.89641	0.867683	0.770585
ENSG00000011566	MAP4K3	353	789	804	713	3.34439	6.98081	8.85285	7.58154
ENSG00000011590	ZBTB32	7	19	5	8	0.145256	0.368194	0.120584	0.186317
ENSG00000011600	TYROBP	0	0	0	0	0	0	0	0
ENSG00000011638	TMEM159	180	181	94	112	4.04471	3.79822	2.45487	2.82461
ENSG00000011677	GABRA3	125	218	132	138	1.71357	2.79084	2.10305	2.12322
ENSG00000012048	BRCA1	581	1184	705	875	3.63511	6.918	5.12645	6.14435
ENSG00000012061	ERCC1	1231	846	549	479	12.6897	8.14423	6.57735	5.54185
ENSG00000012124	CD22	64	129	79	83	0.59729	1.1243	0.856876	0.86938
ENSG00000012171	SEMA3B	8804	9948	4301	6361	87.7345	92.5791	49.8133	71.1446
ENSG00000012174	MBTPS2	420	727	1377	1114	2.70433	4.37151	10.3046	8.05047
ENSG00000012211	PRICKLE3	672	855	1022	898	12.0934	14.3692	21.3755	18.1377
ENSG00000012223	LTF	11	27	0	0	0.148876	0.341259	0	0
ENSG00000012232	EXTL3	967	1593	1625	2527	4.20446	6.46825	8.21151	12.3315
ENSG00000012504	NR1H4	0	0	0	0	0	0	0	0
ENSG00000012660	ELOVL5	2275	3617	4568	4913	34.2949	50.9195	80.0314	83.1231
ENSG00000012779	ALOX5	253	217	76	52	3.89877	3.12287	1.36115	0.899365
ENSG00000012817	KDM5D	0	0	0	0	0	0	0	0
ENSG00000012822	CALCOCO1	927	1360	1408	1019	5.98829	8.20444	10.5709	7.38794
ENSG00000012963	UBR7	386	566	569	666	6.00629	8.22474	10.29	11.6311
ENSG00000012983	MAP4K5	251	619	564	577	1.89336	4.36052	4.94453	4.88498
ENSG00000013016	EHD3	0	0	0	0	0	0	0	0
ENSG00000013275	PSMC4	3807	3476	1740	1910	91.674	78.1682	48.6965	51.6205
ENSG00000013288	MAN2B2	224	402	626	592	1.44701	2.42514	4.69984	4.29211
ENSG00000013293	SLC7A14	0	0	0	0	0	0	0	0
ENSG00000013297	CLDN11	4	10	1	2	0.0616075	0.143834	0.0179003	0.0345724
ENSG00000013306	SLC25A39	7952	5559	2781	2989	129.631	84.6286	52.689	54.6871
ENSG00000013364	MVP	4466	2479	3919	2530	41.8018	21.6691	42.6322	26.578
ENSG00000013374	NUB1	1554	1802	1405	1291	16.5078	17.8764	17.346	15.3918
ENSG00000013375	PGM3	470	829	857	1012	3.6831	6.06676	7.80516	8.90066
ENSG00000013392	RWDD2A	106	149	197	157	1.62737	2.13625	3.51505	2.70524
ENSG00000013441	CLK1	661	908	843	979	7.34897	9.42753	10.8928	12.2161
ENSG00000013503	POLR3B	398	539	428	466	4.70913	5.95571	5.88556	6.18828
ENSG00000013523	ANGEL1	283	430	679	624	2.53614	3.59867	7.072	6.27621
ENSG00000013561	RNF14	483	805	737	764	5.56703	8.66481	9.87255	9.88316
ENSG00000013563	DNASE1L1	111	138	192	252	1.54486	1.79363	3.10565	3.93634
ENSG00000013573	DDX11	1675	1895	983	1273	11.4973	12.1473	7.84191	9.80702
ENSG00000013583	HEBP1	827	698	747	678	13.8105	10.8855	14.4981	12.7075
ENSG00000013588	GPRC5A	13976	17795	15757	16969	95.1823	113.177	124.719	129.705
ENSG00000013619	MAMLD1	71	151	534	456	0.684973	1.36044	5.98745	4.93749
ENSG00000013725	CD6	0	0	0	0	0	0	0	0
ENSG00000013810	TACC3	3111	2664	1095	1491	27.3927	21.9057	11.2056	14.7346
ENSG00000014123	UFL1	172	476	645	709	2.17813	5.62924	9.49294	10.0769
ENSG00000014138	POLA2	582	292	139	220	5.84235	2.73737	1.62168	2.47864
ENSG00000014164	ZC3H3	785	692	549	541	12.0937	9.95597	9.82988	9.35435
ENSG00000014216	CAPN1	3343	3115	4264	3624	25.4409	22.1381	37.7137	30.9535
ENSG00000014257	ACPP	14	22	1	6	0.191919	0.281644	0.0159322	0.0923141
ENSG00000014641	MDH1	3032	3181	3102	2949	34.9256	34.2189	41.5281	38.1255
ENSG00000014824	SLC30A9	413	670	951	811	3.2857	4.97782	8.79314	7.24143
ENSG00000014914	MTMR11	91	112	141	95	1.14657	1.31785	2.06474	1.34341
ENSG00000014919	COX15	733	889	483	593	10.0868	11.4246	7.72474	9.15866
ENSG00000015133	CCDC88C	138	314	246	322	0.638357	1.35644	1.32253	1.67173
ENSG00000015153	YAF2	498	750	377	479	2.64092	3.71428	2.32356	2.85094
ENSG00000015171	ZMYND11	203	589	518	589	2.20159	5.96543	6.52913	7.16937
ENSG00000015285	WAS	5	8	34	25	0.120705	0.180357	0.953939	0.677364
ENSG00000015413	DPEP1	285	106	7	7	5.9853	2.0789	0.170854	0.164993
ENSG00000015475	BID	1201	1200	833	863	15.5271	14.4882	12.5163	12.5223
ENSG00000015479	MATR3	7	27	35	38	0.0332803	0.119878	0.193394	0.202768
ENSG00000015520	NPC1L1	0	5	0	8	0	0.0511032	0	0.0982668
ENSG00000015532	XYLT2	430	602	426	547	4.51687	5.90545	5.20074	6.44886
ENSG00000015568	RGPD5	33	71	70	68	0.133816	0.268867	0.329895	0.309476
ENSG00000015592	STMN4	0	0	0	0	0	0	0	0
ENSG00000015676	NUDCD3	873	1798	1235	1932	4.96192	9.5436	8.15808	12.3245
ENSG00000016082	ISL1	39	52	3	4	0.777833	0.968528	0.069539	0.0895381
ENSG00000016391	CHDH	215	327	240	189	1.59296	2.26256	2.06663	1.57164
ENSG00000016402	IL20RA	6	3	0	1	0.0729131	0.0340457	0	0.0136389
ENSG00000016490	CLCA1	0	0	0	0	0	0	0	0
ENSG00000016602	CLCA4	0	0	0	0	0	0	0	0
ENSG00000016864	GLT8D1	920	951	919	973	13.9787	13.4942	16.2286	16.5927
ENSG00000017260	ATP2C1	1431	2761	1687	1567	9.63948	17.3687	13.2073	11.847
ENSG00000017427	IGF1	0	0	0	0	0	0	0	0
ENSG00000017483	SLC38A5	8725	7464	2311	3394	124.941	99.8153	38.4613	54.5477
ENSG00000017797	RALBP1	497	1041	1067	1274	3.55184	6.94761	8.86232	10.2186
ENSG00000018189	RUFY3	101	174	194	186	0.719388	1.15739	1.60594	1.4869
ENSG00000018236	CNTN1	0	0	0	0	0	0	0	0
ENSG00000018280	SLC11A1	21	30	31	39	0.139128	0.185611	0.238695	0.289992
ENSG00000018408	WWTR1	668	936	756	727	4.56395	5.97211	6.00305	5.57475
ENSG00000018510	AGPS	1143	2447	1693	1985	7.32844	14.6516	12.6156	14.2841
ENSG00000018607	ZNF806	0	0	0	0	0	0	0	0
ENSG00000018610	CXorf56	678	546	503	486	15.1052	11.3599	13.0242	12.1523
ENSG00000018625	ATP1A2	2	2	0	3	0.0182534	0.0170463	0	0.0307298
ENSG00000018699	TTC27	416	561	330	429	6.94499	8.74638	6.40292	8.03826
ENSG00000018869	ZNF582	0	0	0	0	0	0	0	0
ENSG00000019102	VSIG2	3	3	4	1	0.120419	0.112456	0.186603	0.0450504
ENSG00000019144	PHLDB1	313	518	829	773	0.828247	1.28007	2.54951	2.29573
ENSG00000019169	MARCO	23	7	8	3	0.6359	0.180737	0.257061	0.0930911
ENSG00000019186	CYP24A1	1	0	2	1	0.0144713	0	0.0336374	0.0162417
ENSG00000019485	PRDM11	276	477	454	550	1.13805	1.83678	2.17568	2.54532
ENSG00000019505	SYT13	0	1	2	4	0	0.00989653	0.0246327	0.0475753
ENSG00000019549	SNAI2	160	390	207	252	2.71131	6.17179	4.07677	4.79277
ENSG00000019582	CD74	2	2	3	1	0.0361054	0.0337178	0.0629433	0.0202614
ENSG00000019991	HGF	0	0	1	0	0	0	0.00680491	0
ENSG00000019995	ZRANB1	99	309	181	174	0.949525	2.76769	2.0176	1.87304
ENSG00000020129	NCDN	887	822	739	606	10.3691	8.97376	10.0403	7.95086
ENSG00000020181	ADGRA2	80	78	142	153	0.651237	0.592968	1.34346	1.39787
ENSG00000020219	CCT8L1P	0	1	1	0	0	0.0320662	0.0399067	0
ENSG00000020256	ZFP64	215	358	482	467	1.76621	2.74646	4.60189	4.30573
ENSG00000020426	MNAT1	338	318	189	262	5.0267	4.41652	3.26673	4.37314
ENSG00000020577	SAMD4A	236	269	810	579	1.11465	1.18649	4.44627	3.06923
ENSG00000020633	RUNX3	707	979	850	905	8.9848	11.6187	12.5543	12.9081
ENSG00000020922	MRE11	669	897	845	757	5.00117	6.26218	7.34156	6.35137
ENSG00000021300	PLEKHB1	31	20	65	32	0.361215	0.217631	0.880245	0.418486
ENSG00000021355	SERPINB1	1624	1236	2455	1722	30.1704	21.4438	53.0069	35.905
ENSG00000021461	CYP3A43	0	0	0	0	0	0	0	0
ENSG00000021488	SLC7A9	0	0	0	0	0	0	0	0
ENSG00000021574	SPAST	187	286	312	345	1.13264	1.61772	2.19629	2.34528
ENSG00000021645	NRXN3	2	11	0	0	0.00740004	0.0380088	0	0
ENSG00000021762	OSBPL5	678	1388	880	1529	5.21984	9.97939	7.87401	13.2118
ENSG00000021776	AQR	712	1639	1210	1229	3.02525	6.50351	5.97521	5.86084
ENSG00000021826	CPS1	3472	7803	10117	8527	18.5216	38.8729	62.7243	51.0529
ENSG00000021852	C8B	0	0	0	0	0	0	0	0
ENSG00000022267	FHL1	491	921	70	65	4.70612	8.24381	0.779768	0.699231
ENSG00000022277	RTF2	1711	1686	1320	1276	24.2058	22.2748	21.7034	20.2603
ENSG00000022355	GABRA1	0	0	0	0	0	0	0	0
ENSG00000022556	NLRP2	0	0	0	0	0	0	0	0
ENSG00000022567	SLC45A4	968	1200	742	611	6.46381	7.4831	5.75841	4.5791
ENSG00000022840	RNF10	2572	2960	3519	3533	25.0107	26.8803	39.7704	38.5589
ENSG00000022976	ZNF839	84	122	110	112	0.86374	1.17152	1.31457	1.29255
ENSG00000023041	ZDHHC6	809	1083	849	890	12.4069	15.5107	15.1325	15.3191
ENSG00000023171	GRAMD1B	372	671	1927	2647	1.43864	2.42336	8.66117	11.4892
ENSG00000023191	RNH1	3613	2940	1947	1908	28.1631	21.4016	17.6386	16.6923
ENSG00000023228	NDUFS1	1343	2340	3820	3967	6.29242	10.2387	20.8013	20.8608
ENSG00000023287	RB1CC1	504	1091	1278	1143	3.80431	7.69055	11.2115	9.68318
ENSG00000023318	ERP44	1395	1569	772	821	16.5192	17.3511	10.6248	10.9115
ENSG00000023330	ALAS1	2844	3260	3074	2688	64.4608	69.0035	80.9759	68.3788
ENSG00000023445	BIRC3	541	913	3213	2406	4.13629	6.51885	28.5502	20.646
ENSG00000023516	AKAP11	240	541	695	831	1.39064	2.92744	4.68031	5.40419
ENSG00000023572	GLRX2	799	704	625	708	7.39555	6.08532	6.72341	7.35501
ENSG00000023608	SNAPC1	56	65	58	90	1.21192	1.31367	1.45882	2.18603
ENSG00000023697	DERA	555	711	640	595	11.2171	13.4197	15.0332	13.4967
ENSG00000023734	STRAP	2663	2629	2147	2122	69.2306	63.827	64.8701	61.9153
ENSG00000023839	ABCC2	1106	2593	139	141	8.11187	17.7605	1.18486	1.16068
ENSG00000023892	DEF6	8	14	8	8	0.180683	0.295286	0.209992	0.202789
ENSG00000023902	PLEKHO1	76	54	9	13	0.665418	0.441531	0.0915818	0.127747
ENSG00000023909	GCLM	1203	1950	1034	1229	12.758	19.3125	12.7445	14.6283
ENSG00000024048	UBR2	583	983	1012	987	3.79081	5.96903	7.64768	7.20289
ENSG00000024422	EHD2	2310	2764	2693	2286	33.8461	37.8201	45.8584	37.5924
ENSG00000024526	DEPDC1	544	978	398	705	5.29625	8.89191	4.50337	7.70343
ENSG00000024862	CCDC28A	187	218	129	96	7.13254	7.76508	5.71844	4.1096
ENSG00000025039	RRAGD	6	5	0	2	0.0679967	0.0529168	0	0.0254386
ENSG00000025156	HSF2	194	372	269	260	4.12698	7.39027	6.65071	6.20768
ENSG00000025293	PHF20	899	1228	1609	1271	6.16419	7.86324	12.8221	9.7811
ENSG00000025423	HSD17B6	13	14	11	13	0.32889	0.330767	0.323434	0.369128
ENSG00000025434	NR1H3	1612	1089	1157	908	20.4407	12.8957	17.051	12.9224
ENSG00000025708	TYMP	392	200	260	205	6.78678	3.23366	5.23162	3.98343
ENSG00000025770	NCAPH2	1705	1269	820	958	31.0235	21.5633	17.3407	19.564
ENSG00000025772	TOMM34	1563	1341	928	1083	43.5698	34.9094	30.065	33.883
ENSG00000025796	SEC63	710	1269	1442	1583	4.75261	7.93273	11.2182	11.8927
ENSG00000025800	KPNA6	968	2199	1687	1849	7.43857	15.7807	15.0666	15.9469
ENSG00000026025	VIM	4470	3040	1993	2573	49.8129	31.637	25.8123	32.181
ENSG00000026036	RTEL1-TNFRSF6B	25	36	16	44	0.158033	0.212519	0.117548	0.312167
ENSG00000026103	FAS	135	236	220	226	1.82454	2.97865	3.45564	3.42811
ENSG00000026297	RNASET2	276	244	280	370	2.07568	1.71368	2.44735	3.12305
ENSG00000026508	CD44	3894	4632	5781	5441	22.3737	24.8541	38.6038	35.087
ENSG00000026559	KCNG1	7	2	2	0	0.0740038	0.0197457	0.0245738	0
ENSG00000026652	AGPAT4	73	91	14	9	0.478507	0.55705	0.106655	0.0662116
ENSG00000026751	SLAMF7	11	8	0	2	0.130825	0.0888538	0	0.0266965
ENSG00000026950	BTN3A1	334	799	559	704	3.46102	7.73199	6.73217	8.18759
ENSG00000027001	MIPEP	238	255	278	258	4.01532	4.01764	5.45097	4.88528
ENSG00000027075	PRKCH	9	2	10	11	0.0585666	0.0121541	0.0756298	0.0803389
ENSG00000027644	INSRR	2	1	0	2	0.0225367	0.0105232	0	0.0252939
ENSG00000027697	IFNGR1	591	728	881	893	10.3664	11.925	17.9598	17.5799
ENSG00000027847	B4GALT7	839	633	967	804	9.78802	6.89642	13.1113	10.5273
ENSG00000027869	SH2D2A	526	369	215	290	12.036	7.88514	5.71768	7.44766
ENSG00000028116	VRK2	114	366	253	356	1.85576	5.56399	4.78657	6.5042
ENSG00000028137	TNFRSF1B	727	664	598	529	11.0961	9.46434	10.6077	9.06185
ENSG00000028203	VEZT	657	1252	1119	1206	4.31247	7.67453	8.53642	8.88451
ENSG00000028277	POU2F2	5	22	2	5	0.0316798	0.130173	0.0147275	0.0355556
ENSG00000028310	BRD9	2258	2851	1132	1367	13.5593	15.9881	7.90033	9.21314
ENSG00000028528	SNX1	1822	3074	1898	1756	10.7084	16.872	12.9646	11.5832
ENSG00000028839	TBPL1	229	246	160	175	2.6122	2.62056	2.12118	2.24045
ENSG00000029153	ARNTL2	969	1464	995	1049	7.97622	11.2539	9.5188	9.69114
ENSG00000029363	BCLAF1	1381	2650	2355	2526	8.32683	14.9217	16.503	17.0941
ENSG00000029364	SLC39A9	433	1015	871	1117	3.48778	7.63508	8.15388	10.0981
ENSG00000029534	ANK1	15	18	191	187	0.0798553	0.0894895	1.18177	1.11733
ENSG00000029559	IBSP	0	0	0	0	0	0	0	0
ENSG00000029639	TFB1M	287	263	178	192	6.0295	5.15991	4.34615	4.52717
ENSG00000029725	RABEP1	1179	1741	681	808	10.3765	14.3094	6.96576	7.98129
ENSG00000029993	HMGB3	1615	1616	883	1212	23.4005	21.8666	14.8696	19.7098
ENSG00000030066	NUP160	2962	6510	5124	6263	19.8525	40.7473	39.914	47.1128
ENSG00000030110	BAK1	1972	1349	2285	2020	51.2433	32.7363	69.0085	58.9126
ENSG00000030304	MUSK	0	1	0	0	0	0.0126422	0	0
ENSG00000030419	IKZF2	14	28	30	19	0.0657449	0.122795	0.163735	0.100141
ENSG00000030582	GRN	12445	10500	9942	8671	194.385	153.16	180.479	152.007
ENSG00000031003	FAM13B	302	668	660	728	2.54978	5.26695	6.47628	6.89848
ENSG00000031081	ARHGAP31	33	91	575	581	0.202135	0.520542	4.09337	3.9942
ENSG00000031691	CENPQ	412	643	324	477	13.6651	19.9166	12.4896	17.7567
ENSG00000031698	SARS	2949	2512	3465	3205	44.1888	35.1515	60.3429	53.9003
ENSG00000031823	RANBP3	849	889	645	703	6.55479	6.40973	5.78757	6.09161
ENSG00000032219	ARID4A	116	258	401	364	0.881034	1.82996	3.53968	3.10286
ENSG00000032389	EIPR1	874	840	675	698	8.69911	7.80782	7.80824	7.79731
ENSG00000032444	PNPLA6	4534	2129	2655	1810	36.3376	15.9345	24.7301	16.281
ENSG00000032742	IFT88	69	65	144	112	0.649011	0.570957	1.57417	1.18235
ENSG00000033011	ALG1	723	706	501	556	9.12759	8.32357	7.35091	7.87805
ENSG00000033030	ZCCHC8	299	669	664	716	1.88366	3.93589	4.86165	5.06255
ENSG00000033050	ABCF2	981	582	319	334	13.4996	7.4793	5.10185	5.1585
ENSG00000033100	CHPF2	2027	2765	3208	3330	27.7079	35.2965	50.9647	51.0881
ENSG00000033122	LRRC7	6	18	11	10	0.023538	0.0659444	0.050153	0.0440296
ENSG00000033170	FUT8	127	169	168	167	1.08954	1.35399	1.67508	1.60799
ENSG00000033178	UBA6	545	1146	1187	1289	2.74025	5.38103	6.93633	7.27398
ENSG00000033327	GAB2	281	488	120	141	2.38544	3.86874	1.18394	1.34341
ENSG00000033627	ATP6V0A1	1185	1018	870	756	6.21758	4.98813	5.30528	4.45196
ENSG00000033800	PIAS1	325	541	377	371	1.73357	2.6949	2.33714	2.22105
ENSG00000033867	SLC4A7	150	314	420	541	0.896628	1.75282	2.9178	3.62948
ENSG00000034053	APBA2	1	15	0	0	0.00836801	0.11722	0	0
ENSG00000034152	MAP2K3	3467	2747	1362	1488	52.6785	38.9785	24.0515	25.3751
ENSG00000034239	EFCAB1	0	0	0	0	0	0	0	0
ENSG00000034510	TMSB10	58841	38377	24960	29854	6818.89	4153.29	3361.74	3882.96
ENSG00000034533	ASTE1	138	143	139	142	2.31462	2.23988	2.70958	2.6731
ENSG00000034677	RNF19A	216	586	458	426	2.05864	5.21568	5.07315	4.55682
ENSG00000034693	PEX3	248	395	406	355	6.41539	9.54236	12.2063	10.3068
ENSG00000034713	GABARAPL2	1562	1425	1520	1400	29.5925	25.2117	33.468	29.7683
ENSG00000034971	MYOC	0	0	3	12	0	0	0.0954795	0.368817
ENSG00000035115	SH3YL1	39	54	78	57	0.20078	0.25962	0.466699	0.32935
ENSG00000035141	FAM136A	1494	1689	801	1063	27.8272	29.379	17.3396	22.2218
ENSG00000035403	VCL	4290	10246	7555	7707	24.6786	55.0433	50.5107	49.7593
ENSG00000035499	DEPDC1B	390	460	270	238	5.88995	6.48771	4.7391	4.03413
ENSG00000035664	DAPK2	158	109	34	30	0.667192	0.42984	0.166862	0.142181
ENSG00000035681	NSMAF	378	519	546	493	3.52431	4.51894	5.91644	5.15888
ENSG00000035687	ADSS	961	1805	2081	1979	15.0677	26.4294	37.9211	34.8253
ENSG00000035720	STAP1	0	0	0	0	0	0	0	0
ENSG00000035862	TIMP2	2709	5125	9433	9249	27.643	48.8379	111.869	105.925
ENSG00000035928	RFC1	812	1313	1265	1462	6.94651	10.4897	12.5773	14.0373
ENSG00000036054	TBC1D23	526	1097	703	762	5.85031	11.3943	9.08728	9.51205
ENSG00000036257	CUL3	117	467	808	916	0.584541	2.17888	4.69165	5.1363
ENSG00000036448	MYOM2	11	4	0	0	0.0895325	0.0304043	0	0
ENSG00000036473	OTC	0	0	0	0	0	0	0	0
ENSG00000036530	CYP46A1	0	0	2	1	0	0	0.0142865	0.00689822
ENSG00000036549	AC118549.1	369	806	647	784	2.35458	4.80296	4.79819	5.61474
ENSG00000036565	SLC18A1	0	0	0	0	0	0	0	0
ENSG00000036672	USP2	48	35	66	48	0.607984	0.414006	0.971585	0.682368
ENSG00000036828	CASR	0	0	0	0	0	0	0	0
ENSG00000037042	TUBG2	264	195	179	158	5.47427	3.7761	4.31381	3.6771
ENSG00000037241	RPL26L1	1918	2054	930	1368	94.7134	94.7218	53.3742	75.8184
ENSG00000037280	FLT4	7	7	0	0	0.045454	0.0424482	0	0
ENSG00000037474	NSUN2	4567	9782	4921	5989	47.6772	95.3661	59.7061	70.1713
ENSG00000037637	FBXO42	387	468	586	582	2.47604	2.79627	4.35742	4.17922
ENSG00000037749	MFAP3	128	516	775	780	0.943864	3.55334	6.64182	6.45535
ENSG00000037757	MRI1	560	722	876	744	9.31386	11.2141	16.9329	13.888
ENSG00000037897	METTL1	456	358	213	226	10.0003	7.33194	5.42892	5.56267
ENSG00000037965	HOXC8	49	65	66	47	1.49101	1.84707	2.33407	1.60512
ENSG00000038002	AGA	153	194	230	159	3.28763	3.89297	5.74388	3.83455
ENSG00000038210	PI4K2B	151	201	220	232	2.45182	3.04786	4.15165	4.22792
ENSG00000038219	BOD1L1	255	1029	962	1234	0.924172	3.48269	4.05203	5.01942
ENSG00000038274	MAT2B	1308	2019	1714	1788	14.5903	21.0319	22.2204	22.3846
ENSG00000038295	TLL1	205	473	500	451	1.56652	3.37544	4.44056	3.86799
ENSG00000038358	EDC4	1001	1528	1281	1206	9.3208	13.2871	13.8629	12.6035
ENSG00000038382	TRIO	2164	6963	4610	5346	7.10779	21.358	17.598	19.7075
ENSG00000038427	VCAN	0	0	0	0	0	0	0	0
ENSG00000038532	CLEC16A	451	661	636	725	2.05709	2.81556	3.37147	3.71142
ENSG00000038945	MSR1	1	0	0	1	0.00735789	0	0	0.00825809
ENSG00000039068	CDH1	8	20	27	39	0.0744437	0.173802	0.292003	0.407313
ENSG00000039123	MTREX	757	1790	1616	2000	6.61481	14.607	16.4115	19.6145
ENSG00000039139	DNAH5	57	92	116	62	0.198868	0.299754	0.470364	0.242777
ENSG00000039319	ZFYVE16	448	798	1374	1242	2.24683	3.73752	8.00876	6.99102
ENSG00000039523	RIPOR1	1278	1354	958	1164	10.9168	10.8012	9.51078	11.1595
ENSG00000039537	C6	0	0	0	0	0	0	0	0
ENSG00000039560	RAI14	711	1173	1	0	5.31653	8.19113	0.00869049	0
ENSG00000039600	SOX30	0	0	0	0	0	0	0	0
ENSG00000039650	PNKP	1046	672	322	322	12.9717	7.78255	4.64096	4.48175
ENSG00000039987	BEST2	0	1	0	0	0	0.0202868	0	0
ENSG00000040199	PHLPP2	173	297	582	503	0.795967	1.27612	3.11213	2.59742
ENSG00000040275	SPDL1	1234	2044	1548	1810	14.8483	22.9683	21.648	24.4436
ENSG00000040341	STAU2	209	271	268	179	1.33511	1.61669	1.98971	1.28336
ENSG00000040487	PQLC2	540	417	458	450	11.5559	8.3336	11.391	10.8081
ENSG00000040531	CTNS	495	377	303	274	8.37331	5.95553	5.9569	5.20198
ENSG00000040608	RTN4R	401	340	395	459	6.90309	5.46594	7.90282	8.86825
ENSG00000040633	PHF23	1739	1596	860	845	35.9172	30.7838	20.6436	19.5878
ENSG00000040731	CDH10	0	0	0	2	0	0	0	0.0352526
ENSG00000040933	INPP4A	446	630	801	667	1.94404	2.56447	4.05777	3.26303
ENSG00000041353	RAB27B	314	414	788	655	2.42851	2.99018	7.08307	5.68561
ENSG00000041357	PSMA4	9830	7017	3325	3683	80.7643	53.8399	31.75	33.962
ENSG00000041515	MYO16	19	23	89	92	0.118592	0.134066	0.645623	0.644491
ENSG00000041802	LSG1	614	902	662	798	7.32516	10.0495	9.17894	10.6851
ENSG00000041880	PARP3	362	408	670	602	7.10646	7.47983	15.2864	13.2638
ENSG00000041982	TNC	0	0	0	0	0	0	0	0
ENSG00000041988	THAP3	498	324	257	326	7.02971	4.2711	4.21625	5.16478
ENSG00000042062	RIPOR3	0	12	11	7	0	0.107197	0.12229	0.0751515
ENSG00000042088	TDP1	233	344	343	335	2.15076	2.96539	3.67973	3.47062
ENSG00000042286	AIFM2	5013	4311	1886	1629	56.1142	45.0651	24.5359	20.4655
ENSG00000042304	C2orf83	0	0	0	0	0	0	0	0
ENSG00000042317	SPATA7	41	35	54	50	0.342939	0.273393	0.524943	0.469384
ENSG00000042429	MED17	100	128	170	123	0.346056	0.413659	0.683724	0.477724
ENSG00000042445	RETSAT	908	1470	1538	1305	13.0316	19.7023	25.654	21.0208
ENSG00000042493	CAPG	7792	5520	5763	5180	171.8	113.658	147.676	128.183
ENSG00000042753	AP2S1	7175	3630	2549	2355	242.029	114.351	99.9313	89.1585
ENSG00000042781	USH2A	0	3	5	2	0	0.00785313	0.0162888	0.00629203
ENSG00000042813	ZPBP	0	0	0	0	0	0	0	0
ENSG00000042832	TG	2	5	3	2	0.010327	0.0241101	0.0180032	0.0115904
ENSG00000042980	ADAM28	0	4	3	9	0	0.0229617	0.0214321	0.0620906
ENSG00000043039	BARX2	0	0	0	0	0	0	0	0
ENSG00000043093	DCUN1D1	458	659	649	617	3.12955	4.20522	5.15403	4.73181
ENSG00000043143	JADE2	2423	3349	2677	2950	14.1008	18.2009	18.1061	19.2681
ENSG00000043355	ZIC2	350	378	151	187	6.07793	6.13008	3.04755	3.64465
ENSG00000043462	LCP2	1	0	0	0	0.00793482	0	0	0
ENSG00000043514	TRIT1	417	629	355	410	3.66893	5.16822	3.63009	4.04867
ENSG00000043591	ADRB1	5	4	2	3	0.100736	0.0752594	0.0468306	0.0678361
ENSG00000044012	GUCA2B	0	0	1	0	0	0	0.111899	0
ENSG00000044090	CUL7	595	801	1006	927	6.07685	7.63978	11.9411	10.6259
ENSG00000044115	CTNNA1	4726	8609	7813	8628	30.7644	52.3353	59.1096	63.0364
ENSG00000044446	PHKA2	300	453	520	607	1.90984	2.69315	3.84738	4.33701
ENSG00000044459	CNTLN	165	261	185	241	0.85721	1.26628	1.11702	1.40523
ENSG00000044524	EPHA3	0	1	2	1	0	0.00804297	0.0200191	0.00966619
ENSG00000044574	HSPA5	26054	40505	21052	21929	383.209	556.361	359.865	361.998
ENSG00000046604	DSG2	1530	4402	4814	5622	14.2075	38.1735	51.9537	58.5925
ENSG00000046647	GEMIN8	195	148	271	204	4.624	3.27742	7.46858	5.42924
ENSG00000046651	OFD1	497	760	706	700	5.52349	7.88783	9.119	8.73135
ENSG00000046653	GPM6B	11	39	23	12	0.111415	0.368894	0.270747	0.136413
ENSG00000046774	MAGEC2	0	2	1	0	0	0.0539214	0.0335529	0
ENSG00000046889	PREX2	0	0	0	0	0	0	0	0
ENSG00000047056	WDR37	200	214	288	240	1.91599	1.91454	3.20658	2.58049
ENSG00000047188	YTHDC2	305	641	762	719	1.62087	3.18122	4.70641	4.28848
ENSG00000047230	CTPS2	557	746	846	887	5.81058	7.26758	10.257	10.3852
ENSG00000047249	ATP6V1H	768	526	696	412	8.67279	5.54716	9.13467	5.22181
ENSG00000047315	POLR2B	905	2358	2211	2317	8.81533	21.4497	25.0302	25.3304
ENSG00000047346	FAM214A	111	182	395	289	0.648928	0.993647	2.68384	1.89626
ENSG00000047365	ARAP2	84	263	75	145	0.388502	1.13594	0.403145	0.752677
ENSG00000047410	TPR	1232	2887	3081	3156	5.73402	12.5482	16.6658	16.4859
ENSG00000047457	CP	11	9	60	35	0.0866609	0.0662156	0.549373	0.309474
ENSG00000047578	KIAA0556	257	317	467	415	1.50984	1.73918	3.18861	2.73636
ENSG00000047579	DTNBP1	514	316	245	210	9.68042	5.55783	5.36269	4.43891
ENSG00000047597	XK	342	840	227	316	3.77387	8.65621	2.9112	3.91358
ENSG00000047617	ANO2	214	619	16	13	1.96654	5.3121	0.170881	0.134078
ENSG00000047621	C12orf4	196	233	233	239	2.28104	2.53233	3.15151	3.12177
ENSG00000047634	SCML1	632	1332	1764	1986	6.60856	13.0071	21.4375	23.3075
ENSG00000047644	WWC3	227	365	446	474	1.83412	2.75411	4.18815	4.29839
ENSG00000047648	ARHGAP6	7	18	2	0	0.0510284	0.122539	0.0169445	0
ENSG00000047662	FAM184B	4	4	3	1	0.0347205	0.0324245	0.0302645	0.0097421
ENSG00000047849	MAP4	4590	7520	6135	7476	17.6559	27.0136	27.427	32.2755
ENSG00000047932	GOPC	524	1009	1567	1641	6.50809	11.7031	22.6192	22.8748
ENSG00000047936	ROS1	0	4	39	38	0	0.0273314	0.331638	0.31205
ENSG00000048028	USP28	308	658	705	690	3.09561	6.17602	8.23513	7.78342
ENSG00000048052	HDAC9	26	79	411	367	0.0888142	0.252013	1.63169	1.40702
ENSG00000048140	TSPAN17	1487	1210	1242	1230	16.3897	12.4547	15.9099	15.2157
ENSG00000048162	NOP16	1412	1106	515	669	28.3583	20.7438	12.021	15.0799
ENSG00000048342	CC2D2A	180	290	213	219	1.36029	2.04665	1.87079	1.8575
ENSG00000048392	RRM2B	144	261	874	481	1.49191	2.52526	10.5239	5.59307
ENSG00000048405	ZNF800	210	305	412	468	2.08368	2.82617	4.75111	5.21175
ENSG00000048462	TNFRSF17	0	0	0	0	0	0	0	0
ENSG00000048471	SNX29	100	165	289	191	0.508761	0.783944	1.70882	1.09062
ENSG00000048540	LMO3	0	0	0	0	0	0	0	0
ENSG00000048544	MRPS10	1095	1112	1136	1099	29.8296	28.2895	35.9664	33.6014
ENSG00000048545	GUCA1A	0	0	0	0	0	0	0	0
ENSG00000048649	RSF1	492	1147	1412	1338	1.7967	3.91166	5.99282	5.48394
ENSG00000048707	VPS13D	360	794	1650	1386	0.996376	2.05224	5.30751	4.30537
ENSG00000048740	CELF2	82	113	21	14	0.429306	0.552482	0.127778	0.0822634
ENSG00000048828	FAM120A	2057	4451	2576	3073	16.4126	33.1655	23.8876	27.5189
ENSG00000048991	R3HDM1	341	715	739	924	2.48172	4.8595	6.2507	7.54738
ENSG00000049089	COL9A2	86	94	74	82	1.17222	1.19654	1.17227	1.25445
ENSG00000049130	KITLG	99	231	501	674	0.917084	1.99836	5.39383	7.00745
ENSG00000049167	ERCC8	93	129	128	166	0.981209	1.27103	1.56955	1.96568
ENSG00000049192	ADAMTS6	20	86	4	6	0.134189	0.538856	0.0311912	0.0451819
ENSG00000049239	H6PD	370	521	1276	881	2.28168	3.00039	9.14512	6.09755
ENSG00000049245	VAMP3	1760	2008	2505	2377	36.6538	39.0533	60.6317	55.5599
ENSG00000049246	PER3	57	100	242	291	0.404538	0.662783	1.99611	2.31795
ENSG00000049247	UTS2	0	0	0	0	0	0	0	0
ENSG00000049249	TNFRSF9	11	5	50	41	0.0998702	0.0423936	0.527593	0.417785
ENSG00000049283	EPN3	0	1	3	2	0	0.0115637	0.0431735	0.027795
ENSG00000049323	LTBP1	98	178	703	659	0.768594	1.3037	6.40784	5.80073
ENSG00000049449	RCN1	2554	1548	837	746	31.4018	17.7743	11.9604	10.2943
ENSG00000049540	ELN	8	12	12	17	0.0702902	0.0984631	0.122538	0.167641
ENSG00000049541	RFC2	1672	1646	1016	1073	43.4673	39.9617	30.6977	31.3078
ENSG00000049618	ARID1B	292	575	581	550	0.375668	0.690839	0.868728	0.794165
ENSG00000049656	CLPTM1L	10725	11518	4827	4823	94.0173	94.2919	49.1783	47.4519
ENSG00000049759	NEDD4L	530	965	1072	1232	1.74531	2.96763	4.10276	4.55337
ENSG00000049768	FOXP3	0	5	12	8	0	0.101396	0.302851	0.194974
ENSG00000049769	PPP1R3F	126	120	393	270	1.73555	1.5436	6.29137	4.17404
ENSG00000049860	HEXB	2012	2915	3091	3687	22.824	30.8809	40.752	46.9422
ENSG00000049883	PTCD2	221	387	427	500	1.04854	1.71471	2.35454	2.66249
ENSG00000050030	NEXMIF	0	0	0	0	0	0	0	0
ENSG00000050130	JKAMP	429	492	577	505	5.6687	6.07126	8.8611	7.48934
ENSG00000050165	DKK3	63	74	30	19	0.7158	0.785181	0.396148	0.242287
ENSG00000050327	ARHGEF5	372	417	457	534	3.67523	3.84738	5.24739	5.92119
ENSG00000050344	NFE2L3	192	301	142	147	2.59735	3.80262	2.23256	2.23189
ENSG00000050393	MCUR1	1216	1548	1187	1241	11.5396	13.7188	13.0916	13.2177
ENSG00000050405	LIMA1	665	1401	3768	3595	6.05099	11.905	39.8475	36.7138
ENSG00000050426	LETMD1	1380	1373	927	894	13.1502	12.2183	10.2664	9.56132
ENSG00000050438	SLC4A8	0	0	0	0	0	0	0	0
ENSG00000050555	LAMC3	985	1137	241	256	7.45558	8.03697	2.12006	2.17476
ENSG00000050628	PTGER3	0	0	2	1	0	0	0.013841	0.00668312
ENSG00000050730	TNIP3	4	3	0	2	0.0610189	0.0427379	0	0.0342421
ENSG00000050748	MAPK9	919	1692	1619	1794	5.89882	10.1423	12.0777	12.924
ENSG00000050767	COL23A1	0	1	0	0	0	0.0142535	0	0
ENSG00000050820	BCAR1	2969	2354	3466	3349	18.5942	13.7677	25.2279	23.5401
ENSG00000051009	FAM160A2	559	531	484	445	6.78447	6.01846	6.82708	6.06164
ENSG00000051108	HERPUD1	1180	2115	1860	2029	13.1574	22.0234	24.1038	25.3919
ENSG00000051128	HOMER3	872	548	753	813	14.6471	8.59613	14.7	15.3268
ENSG00000051180	RAD51	3	0	0	3	0.0566118	0	0	0.0635379
ENSG00000051341	POLQ	349	669	358	386	2.13409	3.82033	2.54423	2.64912
ENSG00000051382	PIK3CB	554	1081	913	888	4.05654	7.39194	7.76967	7.29768
ENSG00000051523	CYBA	17412	9539	10450	10831	298.135	152.53	207.953	208.142
ENSG00000051596	THOC3	1281	1838	901	1137	21.324	28.5727	17.4313	21.2425
ENSG00000051620	HEBP2	268	266	297	330	1.4875	1.37877	1.91587	2.05572
ENSG00000051825	MPHOSPH9	225	547	495	488	1.25514	2.8496	3.20923	3.05531
ENSG00000052126	PLEKHA5	94	325	111	113	0.430252	1.3892	0.590478	0.580496
ENSG00000052344	PRSS8	140	70	28	24	2.67348	1.24834	0.621431	0.514383
ENSG00000052723	SIKE1	855	922	1276	1085	8.33819	8.39699	14.4624	11.8758
ENSG00000052749	RRP12	1552	1479	443	512	10.4595	9.30835	3.46982	3.8727
ENSG00000052795	FNIP2	52	138	310	290	0.275023	0.681604	1.90552	1.72143
ENSG00000052802	MSMO1	850	770	4833	3654	16.8941	14.2921	111.64	81.5102
ENSG00000052841	TTC17	452	795	649	752	2.30245	3.78187	3.84223	4.29929
ENSG00000052850	ALX4	2	4	63	75	0.0199791	0.0373158	0.731429	0.840878
ENSG00000053108	FSTL4	7	18	0	0	0.0597504	0.143484	0	0
ENSG00000053254	FOXN3	185	443	269	387	0.963815	2.15532	1.62877	2.26287
ENSG00000053328	METTL24	0	0	0	0	0	0	0	0
ENSG00000053371	AKR7A2	1738	1241	882	931	56.0921	37.4034	33.0831	33.7231
ENSG00000053372	MRTO4	4106	2725	1319	1635	83.633	51.8337	31.224	37.3768
ENSG00000053438	NNAT	3	20	25	36	0.129459	0.805988	1.25383	1.74357
ENSG00000053501	USE1	835	620	421	444	19.7432	13.6902	11.5691	11.7826
ENSG00000053524	MCF2L2	22	44	35	38	0.0614817	0.114832	0.113678	0.119188
ENSG00000053702	NRIP2	8	11	13	18	0.164052	0.210655	0.309829	0.414277
ENSG00000053747	LAMA3	140	401	606	647	0.548248	1.46649	2.75808	2.84367
ENSG00000053770	AP5M1	232	420	512	503	1.02312	1.72971	2.62418	2.48961
ENSG00000053900	ANAPC4	277	347	268	303	2.12462	2.48553	2.38903	2.60838
ENSG00000053918	KCNQ1	738	746	653	589	9.53904	9.00481	9.80951	8.54456
ENSG00000054116	TRAPPC3	1964	1793	1294	1343	32.0075	27.2884	24.5093	24.5647
ENSG00000054118	THRAP3	1534	2669	2237	2642	18.6178	30.251	31.5541	35.9884
ENSG00000054148	PHPT1	5260	3535	2137	2023	187.558	117.714	88.5606	80.9604
ENSG00000054179	ENTPD2	104	89	87	92	2.27038	1.81444	2.20734	2.25413
ENSG00000054219	LY75	0	0	0	0	0	0	0	0
ENSG00000054267	ARID4B	622	1054	1420	1501	3.2288	5.10949	8.56691	8.74494
ENSG00000054277	OPN3	10	39	235	230	0.154682	0.563367	4.22468	3.99295
ENSG00000054282	SDCCAG8	83	192	157	174	0.896435	1.93655	1.97072	2.10919
ENSG00000054356	PTPRN	5	5	6	2	0.0347899	0.0324893	0.0485199	0.0156185
ENSG00000054392	HHAT	36	56	91	78	0.311591	0.452644	0.915396	0.75771
ENSG00000054523	KIF1B	606	1531	1449	2038	1.96573	4.63782	5.46268	7.41963
ENSG00000054598	FOXC1	677	1348	523	655	9.91183	18.4307	8.89923	10.763
ENSG00000054611	TBC1D22A	603	449	471	424	6.52123	4.53467	5.91996	5.14641
ENSG00000054654	SYNE2	372	796	1234	1205	0.681536	1.3619	2.62752	2.47776
ENSG00000054690	PLEKHH1	56	151	39	34	0.297575	0.749329	0.240857	0.202775
ENSG00000054793	ATP9A	295	726	946	923	2.03878	4.68568	7.59846	7.1594
ENSG00000054796	SPO11	1	0	0	0	0.0307873	0	0	0
ENSG00000054803	CBLN4	0	0	0	0	0	0	0	0
ENSG00000054938	CHRDL2	5	7	3	3	0.0916744	0.119857	0.0639271	0.0617341
ENSG00000054965	FAM168A	483	940	1128	1112	3.52007	6.39762	9.55429	9.09567
ENSG00000054967	RELT	448	604	579	557	4.07323	5.12844	6.11822	5.68385
ENSG00000054983	GALC	0	0	0	0	0	0	0	0
ENSG00000055044	NOP58	1980	2782	1436	1695	34.4984	45.2666	29.0786	33.1458
ENSG00000055070	SZRD1	2834	3384	2394	2794	34.316	38.2661	33.6904	37.9707
ENSG00000055118	KCNH2	45	36	6	3	0.440121	0.328813	0.0682019	0.0329312
ENSG00000055130	CUL1	1608	2534	1273	1493	26.0506	38.3377	23.9688	27.1467
ENSG00000055147	FAM114A2	199	299	385	348	1.7482	2.453	3.93084	3.43118
ENSG00000055163	CYFIP2	96	62	0	0	0.52563	0.317021	0	0
ENSG00000055208	TAB2	538	1168	1261	1351	5.14545	10.4321	14.0166	14.5018
ENSG00000055211	GINM1	361	421	372	399	9.22232	10.0439	11.0449	11.4402
ENSG00000055332	EIF2AK2	542	1235	1046	1234	2.89724	6.1651	6.49835	7.40333
ENSG00000055483	USP36	800	1386	1475	1771	4.9793	8.05618	10.6698	12.3715
ENSG00000055609	KMT2C	258	694	1017	1011	0.737287	1.8521	3.37772	3.24261
ENSG00000055732	MCOLN3	0	0	0	0	0	0	0	0
ENSG00000055813	CCDC85A	0	0	0	0	0	0	0	0
ENSG00000055917	PUM2	786	1481	1335	1551	6.47451	11.3927	12.7806	14.3391
ENSG00000055950	MRPL43	1495	1145	504	499	24.0505	17.2018	9.42321	9.00968
ENSG00000055955	ITIH4	0	0	0	1	0	0	0	0.0118111
ENSG00000055957	ITIH1	0	0	0	0	0	0	0	0
ENSG00000056050	HPF1	547	429	308	238	21.8952	16.0363	14.3284	10.6921
ENSG00000056097	ZFR	1259	3070	2715	3131	10.6548	24.2629	26.7038	29.739
ENSG00000056277	ZNF280C	57	173	88	90	0.707024	2.00398	1.26861	1.25293
ENSG00000056291	NPFFR2	0	0	3	4	0	0	0.0849561	0.109389
ENSG00000056487	PHF21B	0	2	0	1	0	0.0186611	0	0.0112137
ENSG00000056558	TRAF1	117	83	198	155	1.04282	0.690857	2.05104	1.55053
ENSG00000056586	RC3H2	890	1233	1768	1313	4.4311	5.73287	10.2303	7.3369
ENSG00000056736	IL17RB	97	134	107	113	1.83527	2.36766	2.35287	2.39956
ENSG00000056972	TRAF3IP2	213	312	454	344	1.86834	2.55574	4.62825	3.38657
ENSG00000056998	GYG2	0	0	0	0	0	0	0	0
ENSG00000057019	DCBLD2	217	536	669	1040	1.10636	2.55205	3.96414	5.9511
ENSG00000057149	SERPINB3	3	0	82	71	0.0970397	0	3.08267	2.57758
ENSG00000057252	SOAT1	857	1300	2113	1873	7.03215	9.9618	20.1508	17.2493
ENSG00000057294	PKP2	152	302	497	415	1.24051	2.30172	4.71411	3.8013
ENSG00000057468	MSH4	0	1	0	0	0	0.0164356	0	0
ENSG00000057593	F7	2	4	0	0	0.0302924	0.0565784	0	0
ENSG00000057608	GDI2	3281	4462	3041	3699	46.7621	59.3887	50.372	59.1695
ENSG00000057657	PRDM1	290	433	643	557	2.60782	3.63625	6.7201	5.6216
ENSG00000057663	ATG5	692	756	682	770	7.03378	7.17616	8.05662	8.78415
ENSG00000057704	TMCC3	12	23	11	5	0.105872	0.189503	0.112792	0.0495105
ENSG00000057757	PITHD1	992	1281	498	742	26.0842	31.4559	15.2188	21.8975
ENSG00000057935	MTA3	868	906	741	699	4.71574	4.59669	4.67879	4.26219
ENSG00000058056	USP13	263	394	448	473	1.79114	2.50586	3.54598	3.61543
ENSG00000058063	ATP11B	201	407	823	726	1.25636	2.37574	5.97864	5.09307
ENSG00000058085	LAMC2	17	14	40	39	0.149344	0.114856	0.408399	0.384529
ENSG00000058091	CDK14	104	351	343	668	0.873835	2.75417	3.34947	6.29939
ENSG00000058262	SEC61A1	10471	9068	7501	6542	128.14	103.632	106.684	89.8528
ENSG00000058272	PPP1R12A	533	1163	1040	1130	2.56761	5.23202	5.82266	6.10952
ENSG00000058335	RASGRF1	98	68	84	53	0.567331	0.367626	0.565165	0.344359
ENSG00000058404	CAMK2B	5	7	0	3	0.0352248	0.0460536	0	0.0237206
ENSG00000058453	CROCC	289	252	170	183	1.87258	1.52486	1.2802	1.33082
ENSG00000058600	POLR3E	1201	2211	1242	1657	7.27585	12.5088	8.74477	11.2665
ENSG00000058668	ATP2B4	820	1863	3488	3469	4.84862	10.2874	23.9699	23.0216
ENSG00000058673	ZC3H11A	0	1	7	6	0	0.00419431	0.036539	0.0302448
ENSG00000058729	RIOK2	377	643	338	454	3.93855	6.27326	4.10391	5.32325
ENSG00000058799	YIPF1	554	386	428	348	15.3686	10	13.7992	10.8351
ENSG00000058804	NDC1	1450	2286	1490	1725	16.2309	23.8967	19.3842	21.6716
ENSG00000058866	DGKG	0	0	0	0	0	0	0	0
ENSG00000059122	FLYWCH1	2014	1510	1342	1179	13.7504	9.62762	10.6486	9.03431
ENSG00000059145	UNKL	457	640	443	442	3.50524	4.58426	3.94904	3.80496
ENSG00000059377	TBXAS1	3	6	7	6	0.0278128	0.0519472	0.0754237	0.0624311
ENSG00000059378	PARP12	1353	1462	985	903	12.3739	12.4866	10.4697	9.26881
ENSG00000059573	ALDH18A1	2313	4122	2061	2818	35.3029	58.753	36.5594	48.2728
ENSG00000059588	TARBP1	1047	1450	1148	1080	7.77236	10.0522	9.90453	8.99821
ENSG00000059691	GATB	351	397	482	309	1.71604	1.81258	2.73875	1.69552
ENSG00000059728	MXD1	195	305	1160	932	1.76485	2.57787	12.2016	9.46707
ENSG00000059758	CDK17	514	1181	962	1008	4.5127	9.68301	9.81599	9.93253
ENSG00000059769	DNAJC25	174	233	171	180	3.86755	4.83649	4.41742	4.49041
ENSG00000059804	SLC2A3	162	191	688	469	1.51189	1.66466	7.46242	4.91252
ENSG00000059915	PSD	10	9	2	10	0.0906908	0.0762242	0.0210804	0.101786
ENSG00000060069	CTDP1	680	758	291	325	5.27125	5.48733	2.6217	2.82757
ENSG00000060138	YBX3	3334	4336	2523	2600	22.2576	27.0327	19.5756	19.481
ENSG00000060140	STYK1	9	11	0	2	0.151086	0.172449	0	0.0376823
ENSG00000060237	WNK1	884	2286	3234	3320	3.53599	8.5393	15.0343	14.9047
ENSG00000060303	RPS17P5	0	0	0	0	0	0	0	0
ENSG00000060339	CCAR1	1129	2344	2238	2517	10.7105	20.7663	24.6752	26.7993
ENSG00000060491	OGFR	1607	2326	980	2135	19.6449	26.554	13.9234	29.2925
ENSG00000060558	GNA15	10	7	9	8	0.219976	0.143801	0.230093	0.197511
ENSG00000060566	CREB3L3	51	29	84	43	1.09465	0.581286	2.09541	1.03586
ENSG00000060642	PIGV	174	223	333	305	2.95727	3.53943	6.57767	5.81792
ENSG00000060656	PTPRU	1148	1194	1671	1524	9.87532	9.59181	16.706	14.7136
ENSG00000060688	SNRNP40	1432	1494	979	1083	21.2087	20.6638	16.8516	18.0022
ENSG00000060709	RIMBP2	0	0	0	0	0	0	0	0
ENSG00000060718	COL11A1	0	0	2	1	0	0	0.0146967	0.00709627
ENSG00000060749	QSER1	955	2098	1907	2309	5.03654	10.3329	11.6887	13.6672
ENSG00000060762	MPC1	314	368	534	468	11.6744	12.7774	23.0745	19.5289
ENSG00000060971	ACAA1	740	811	523	611	5.9858	6.1263	4.91675	5.54699
ENSG00000060982	BCAT1	0	1	0	1	0	0.00455871	0	0.00547874
ENSG00000061273	HDAC7	3147	3295	1696	1766	18.2201	17.8154	11.4121	11.4755
ENSG00000061337	LZTS1	3	1	0	0	0.0302207	0.00940743	0	0
ENSG00000061455	PRDM6	10	14	7	18	0.0614758	0.0803746	0.0500135	0.124195
ENSG00000061492	WNT8A	0	0	0	0	0	0	0	0
ENSG00000061656	SPAG4	559	322	482	449	14.3443	7.71632	14.3747	12.9312
ENSG00000061676	NCKAP1	1341	3118	3311	3595	3.42276	7.43208	9.82182	10.2985
ENSG00000061794	MRPS35	2108	2580	1448	1728	61.2266	69.9804	48.8792	56.33
ENSG00000061918	GUCY1B1	0	0	0	0	0	0	0	0
ENSG00000061936	SFSWAP	830	1100	836	888	4.69708	5.8134	5.49847	5.64013
ENSG00000061938	TNK2	1389	1289	1033	1223	6.64499	5.7588	5.74352	6.56666
ENSG00000061987	MON2	318	793	1103	1166	1.1412	2.65763	4.6004	4.69633
ENSG00000062038	CDH3	19	22	20	20	0.175131	0.189374	0.214252	0.206902
ENSG00000062096	ARSF	0	0	0	0	0	0	0	0
ENSG00000062194	GPBP1	1366	1814	1469	1528	12.1319	15.0453	15.163	15.2309
ENSG00000062282	DGAT2	458	446	216	233	3.33027	3.02856	1.82538	1.9015
ENSG00000062370	ZNF112	38	78	48	52	0.567628	1.08808	0.833312	0.871786
ENSG00000062485	CS	2824	4372	3156	3615	25.3551	36.6579	32.9323	36.4279
ENSG00000062524	LTK	15	8	8	7	0.247048	0.123046	0.153132	0.129394
ENSG00000062582	MRPS24	22	38	63	51	0.483948	0.780633	1.61065	1.25914
ENSG00000062598	ELMO2	305	451	788	741	2.65707	3.66916	7.97839	7.24515
ENSG00000062650	WAPL	854	1599	1196	1328	6.79134	11.875	11.0539	11.8528
ENSG00000062716	VMP1	6030	6890	3094	3168	50.1162	53.477	29.8859	29.551
ENSG00000062725	APPBP2	387	492	716	557	2.2524	2.67416	4.84321	3.63844
ENSG00000062822	POLD1	3310	3221	709	818	38.5763	35.0566	9.60339	10.6997
ENSG00000063015	SEZ6	0	0	2	3	0	0	0.0261207	0.037837
ENSG00000063046	EIF4B	10037	17334	10458	11811	93.87	151.394	113.673	123.975
ENSG00000063127	SLC6A16	20	26	25	13	0.319421	0.387788	0.464044	0.233025
ENSG00000063169	BICRA	260	398	177	276	1.99078	2.8459	1.5751	2.37183
ENSG00000063176	SPHK2	220	266	191	218	2.10444	2.3762	2.1234	2.34043
ENSG00000063177	RPL18	27040	15722	7031	6758	369.269	200.508	111.594	103.581
ENSG00000063180	CA11	446	334	291	233	12.3547	8.64034	9.36863	7.24402
ENSG00000063241	ISOC2	1500	1059	522	613	19.5598	12.8961	7.91098	8.97141
ENSG00000063244	U2AF2	5081	6364	3840	4285	70.9733	83.0162	62.3394	67.1773
ENSG00000063245	EPN1	4274	3685	1444	1975	13.9458	11.2288	5.47597	7.23272
ENSG00000063322	MED29	806	930	677	604	12.0805	13.0173	11.793	10.1605
ENSG00000063438	AHRR	1188	1769	563	454	8.89373	12.3675	4.89848	3.8146
ENSG00000063515	GSC2	0	0	0	0	0	0	0	0
ENSG00000063587	ZNF275	184	390	555	660	1.29818	2.56962	4.55089	5.22622
ENSG00000063601	MTMR1	492	978	792	856	4.47257	8.30268	8.36764	8.73358
ENSG00000063660	GPC1	2279	2014	3767	3194	20.1038	16.5913	38.6203	31.6224
ENSG00000063761	ADCK1	92	135	109	91	0.994573	1.36292	1.3695	1.10412
ENSG00000063854	HAGH	1246	1172	990	993	11.9866	10.5291	11.0687	10.7214
ENSG00000063978	RNF4	983	1130	1307	1141	7.77203	8.34347	12.01	10.1249
ENSG00000064012	CASP8	366	771	683	668	2.90455	5.71398	6.29946	5.94976
ENSG00000064042	LIMCH1	2198	3569	3814	3196	11.6314	17.6376	23.457	18.9819
ENSG00000064102	INTS13	1005	1405	1056	1092	17.2697	22.5467	21.0896	21.0605
ENSG00000064115	TM7SF3	1115	1889	3118	2647	16.4841	26.08	53.5736	43.9207
ENSG00000064195	DLX3	86	68	21	21	1.82072	1.34444	0.516715	0.498989
ENSG00000064199	SPA17	0	4	0	4	0	0.0412517	0	0.0495771
ENSG00000064201	TSPAN32	0	0	0	0	0	0	0	0
ENSG00000064205	WISP2	4741	3944	8043	5991	54.7103	42.5033	107.871	77.5933
ENSG00000064218	DMRT3	0	0	0	0	0	0	0	0
ENSG00000064225	ST3GAL6	0	3	3	3	0	0.0256101	0.031872	0.0307787
ENSG00000064270	ATP2C2	20	22	35	20	0.156365	0.160627	0.318027	0.175496
ENSG00000064300	NGFR	1	6	0	0	0.0138506	0.0776079	0	0
ENSG00000064309	CDON	16	50	17	23	0.086762	0.253202	0.107138	0.139979
ENSG00000064313	TAF2	211	541	651	620	1.85249	4.43565	6.64263	6.10929
ENSG00000064393	HIPK2	97	205	798	857	0.362001	0.714462	3.4612	3.58959
ENSG00000064419	TNPO3	911	2065	1942	2088	11.1985	23.7054	27.7444	28.807
ENSG00000064489	BORCS8-MEF2B	0	0	0	0	0	0	0	0
ENSG00000064490	RFXANK	1648	879	635	608	37.8453	18.8508	16.9478	15.6706
ENSG00000064545	TMEM161A	1116	792	511	448	19.5512	12.9575	10.4044	8.80873
ENSG00000064547	LPAR2	476	274	254	222	9.18134	4.93557	5.69402	4.80594
ENSG00000064601	CTSA	1591	2116	5300	5239	15.6165	19.3962	60.4611	57.715
ENSG00000064607	SUGP2	1577	2025	1513	1496	10.7045	12.8365	11.936	11.397
ENSG00000064651	SLC12A2	266	305	520	390	1.43376	1.53526	3.2575	2.35932
ENSG00000064652	SNX24	386	509	361	315	6.24992	7.69648	6.79329	5.72432
ENSG00000064655	EYA2	0	0	0	0	0	0	0	0
ENSG00000064666	CNN2	1920	2801	1921	2438	30.2774	41.2495	35.2072	43.1497
ENSG00000064687	ABCA7	946	656	828	701	6.49886	4.20859	6.61092	5.40493
ENSG00000064692	SNCAIP	0	0	0	0	0	0	0	0
ENSG00000064703	DDX20	436	662	712	806	4.16368	5.90386	7.90236	8.63878
ENSG00000064726	BTBD1	1493	2468	2170	2359	20.5847	31.7772	34.772	36.5038
ENSG00000064763	FAR2	3	12	25	12	0.0318683	0.119044	0.308648	0.143069
ENSG00000064787	BCAS1	1	0	1	1	0.00702173	0	0.00816074	0.00788079
ENSG00000064835	POU1F1	1	2	2	0	0.0366347	0.0684242	0.0851546	0
ENSG00000064886	CHI3L2	2	1	0	0	0.0348891	0.016291	0	0
ENSG00000064932	SBNO2	2835	3394	2974	2952	24.5933	27.4956	29.9841	28.7413
ENSG00000064933	PMS1	181	265	171	139	1.90756	2.60815	2.09451	1.64415
ENSG00000064961	HMG20B	11925	13083	5018	6223	177.715	182.079	86.9125	104.086
ENSG00000064989	CALCRL	0	3	13	19	0	0.0262103	0.141349	0.199501
ENSG00000064995	TAF11	752	555	369	404	21.537	14.8439	12.2823	12.986
ENSG00000064999	ANKS1A	375	868	649	727	2.53737	5.48478	5.10367	5.52094
ENSG00000065000	AP3D1	2426	3095	2589	2943	16.1902	19.289	20.0807	22.0433
ENSG00000065029	ZNF76	206	331	285	245	1.74412	2.61713	2.8044	2.3281
ENSG00000065054	SLC9A3R2	2802	1740	2164	2104	45.3686	26.3102	40.7221	38.2348
ENSG00000065057	NTHL1	1463	674	565	601	34.6062	14.8887	15.5326	15.9555
ENSG00000065060	UHRF1BP1	388	865	1110	1147	2.25093	4.68633	7.48408	7.46825
ENSG00000065135	GNAI3	1973	2685	3438	3302	4.17339	5.30388	8.45188	7.83908
ENSG00000065150	IPO5	5653	9588	5593	7221	33.5988	53.2181	38.6344	48.169
ENSG00000065154	OAT	945	2288	1503	1829	16.0326	36.2506	29.6358	34.8267
ENSG00000065183	WDR3	642	1486	1256	1524	3.59144	7.76318	8.16599	9.56852
ENSG00000065243	PKN2	925	1929	2470	2290	7.70898	15.0132	23.9242	21.4199
ENSG00000065268	WDR18	2181	1307	587	548	53.1878	29.7659	16.6372	14.999
ENSG00000065308	TRAM2	598	1219	1781	1587	4.97582	9.47227	17.2232	14.8206
ENSG00000065320	NTN1	67	73	2	0	0.603345	0.613904	0.0209318	0
ENSG00000065325	GLP2R	197	348	243	227	1.87104	3.08662	2.68231	2.41974
ENSG00000065328	MCM10	615	872	359	499	6.4815	8.58231	4.39724	5.90238
ENSG00000065357	DGKA	554	622	922	798	3.11736	3.26855	6.02967	5.03972
ENSG00000065361	ERBB3	386	480	581	583	2.45461	2.85052	4.29395	4.16092
ENSG00000065371	ROPN1	0	0	0	0	0	0	0	0
ENSG00000065413	ANKRD44	26	78	113	81	0.116637	0.326773	0.589154	0.407827
ENSG00000065427	KARS	4379	4900	4058	4782	61.9199	64.7051	66.6888	75.8911
ENSG00000065457	ADAT1	250	428	849	872	3.20329	5.12138	12.643	12.54
ENSG00000065485	PDIA5	639	979	482	675	9.11405	13.0401	7.98993	10.8054
ENSG00000065491	TBC1D22B	186	336	549	498	3.08817	5.20973	10.5937	9.27991
ENSG00000065518	NDUFB4	3893	3859	2355	2274	118.459	109.659	83.2837	77.6605
ENSG00000065526	SPEN	857	2257	2844	3186	3.70545	9.11336	14.2914	15.4608
ENSG00000065534	MYLK	112	239	347	177	0.29042	0.578753	1.04574	0.515119
ENSG00000065548	ZC3H15	1018	1634	1167	1448	18.7246	28.0676	24.9472	29.8924
ENSG00000065559	MAP2K4	306	451	332	338	3.0782	4.23681	3.8815	3.81609
ENSG00000065600	TMEM206	272	371	282	311	5.36531	6.83419	6.46488	6.88514
ENSG00000065609	SNAP91	0	0	0	0	0	0	0	0
ENSG00000065613	SLK	989	1425	1421	1137	7.12912	9.59271	11.9047	9.19869
ENSG00000065615	CYB5R4	211	271	292	276	1.25877	1.5098	2.02457	1.84799
ENSG00000065618	COL17A1	12	16	26	19	0.0976165	0.121548	0.245811	0.173469
ENSG00000065621	GSTO2	317	358	123	153	1.83662	1.937	0.82823	0.994896
ENSG00000065665	SEC61A2	132	153	195	180	1.93752	2.09726	3.32654	2.96532
ENSG00000065675	PRKCQ	0	0	1	0	0	0	0.0202743	0
ENSG00000065717	TLE2	434	354	803	779	6.17787	4.70587	13.2847	12.4455
ENSG00000065802	ASB1	254	272	483	522	1.97029	1.9704	4.35442	4.54458
ENSG00000065809	FAM107B	921	1618	1623	2174	7.54223	12.3739	15.447	19.9814
ENSG00000065833	ME1	324	569	327	441	5.52461	9.06058	6.48023	8.43959
ENSG00000065882	TBC1D1	435	376	563	437	2.76835	2.23463	4.16414	3.12133
ENSG00000065883	CDK13	368	719	1261	1339	0.842967	1.53808	3.3571	3.44247
ENSG00000065911	MTHFD2	1443	1558	1223	1204	17.0315	17.1728	16.7764	15.9492
ENSG00000065923	SLC9A7	262	385	17	11	1.50102	2.05984	0.113193	0.07073
ENSG00000065970	FOXJ2	136	288	432	491	1.24162	2.45545	4.58374	5.03105
ENSG00000065978	YBX1	26912	29871	22978	24993	801.501	830.797	795.346	835.416
ENSG00000065989	PDE4A	208	255	384	370	1.79895	2.0596	3.85987	3.59156
ENSG00000066027	PPP2R5A	677	1137	941	1370	10.1736	15.9563	16.4346	23.1063
ENSG00000066032	CTNNA2	0	0	0	0	0	0	0	0
ENSG00000066044	ELAVL1	2431	2765	1904	2266	20.0882	21.3372	18.2856	21.0156
ENSG00000066056	TIE1	0	1	0	0	0	0.00801894	0	0
ENSG00000066084	DIP2B	960	1950	1873	1912	5.3258	10.1027	12.0764	11.905
ENSG00000066117	SMARCD1	1642	2283	1332	1479	18.3765	23.8607	17.3253	18.5774
ENSG00000066135	KDM4A	212	310	242	242	2.3561	3.21741	3.12578	3.01855
ENSG00000066136	NFYC	926	1068	650	702	8.88587	9.57077	7.24916	7.56052
ENSG00000066185	ZMYND12	0	0	0	0	0	0	0	0
ENSG00000066230	SLC9A3	42	79	24	24	0.428421	0.752551	0.284524	0.274763
ENSG00000066248	NGEF	3	3	313	270	0.0368618	0.0344242	4.46977	3.72345
ENSG00000066279	ASPM	1186	2510	1512	1865	6.2617	12.3757	9.2778	11.0513
ENSG00000066294	CD84	0	0	0	0	0	0	0	0
ENSG00000066322	ELOVL1	1945	1911	2087	2223	44.5945	40.9175	55.6121	57.204
ENSG00000066336	SPI1	2	1	3	0	0.0555629	0.0259443	0.0968639	0
ENSG00000066379	ZNRD1	556	280	158	196	8.70337	4.09315	2.87446	3.44346
ENSG00000066382	MPPED2	0	0	0	0	0	0	0	0
ENSG00000066405	CLDN18	12	24	25	13	0.177773	0.332034	0.430437	0.216149
ENSG00000066422	ZBTB11	315	655	682	716	2.4415	4.74105	6.1435	6.22852
ENSG00000066427	ATXN3	160	225	185	185	0.951555	1.24964	1.27871	1.23484
ENSG00000066455	GOLGA5	333	670	790	832	5.80904	10.915	16.0167	16.2896
ENSG00000066468	FGFR2	5	0	0	0	0.0379255	0	0	0
ENSG00000066557	LRRC40	315	545	549	568	6.27814	10.1439	12.7168	12.7056
ENSG00000066583	ISOC1	404	575	590	490	11.97	15.9099	20.3166	16.2943
ENSG00000066629	EML1	206	347	445	484	1.32522	2.08467	3.32711	3.49456
ENSG00000066651	TRMT11	326	552	313	394	3.247	5.13441	3.62322	4.4044
ENSG00000066654	THUMPD1	442	559	651	526	3.90803	4.61567	6.68963	5.21972
ENSG00000066697	MSANTD3	680	616	359	407	12.0155	10.1648	7.37245	8.07146
ENSG00000066735	KIF26A	2813	5476	1444	1908	23.9329	43.5087	14.2784	18.2192
ENSG00000066739	ATG2B	139	309	420	366	0.540648	1.12239	1.89861	1.59774
ENSG00000066777	ARFGEF1	391	682	711	694	2.04986	3.33901	4.33213	4.0835
ENSG00000066813	ACSM2B	0	0	0	0	0	0	0	0
ENSG00000066827	ZFAT	116	202	212	217	0.749175	1.21833	1.59128	1.57294
ENSG00000066855	MTFR1	599	831	755	701	7.43798	9.63644	10.8958	9.7695
ENSG00000066923	STAG3	15	32	37	30	0.100454	0.200131	0.287981	0.225488
ENSG00000066926	FECH	250	403	388	419	3.2126	4.83625	5.79474	6.04306
ENSG00000066933	MYO9A	59	168	276	204	0.167447	0.445269	0.910376	0.649804
ENSG00000067048	DDX3Y	0	0	0	0	0	0	0	0
ENSG00000067057	PFKP	6512	8837	6423	6626	77.4005	98.0892	88.7264	88.3907
ENSG00000067064	IDI1	1000	944	2695	2181	13.229	11.6623	41.4353	32.3823
ENSG00000067066	SP100	234	380	591	609	1.06596	1.61657	3.12895	3.11364
ENSG00000067082	KLF6	413	1269	881	1099	3.86694	11.096	9.58693	11.5489
ENSG00000067113	PLPP1	102	125	271	218	2.90821	3.3283	8.98008	6.97602
ENSG00000067141	NEO1	183	334	26	23	1.2959	2.20879	0.213983	0.182799
ENSG00000067167	TRAM1	1652	3061	3618	3674	24.486	42.37	62.325	61.1185
ENSG00000067177	PHKA1	301	477	652	533	2.72464	4.03225	6.85923	5.41496
ENSG00000067182	TNFRSF1A	2222	1701	2166	1766	31.8902	22.7984	36.1291	28.4466
ENSG00000067191	CACNB1	175	137	127	130	1.41795	1.03665	1.19595	1.18221
ENSG00000067208	EVI5	242	442	532	530	1.68078	2.86685	4.2943	4.1314
ENSG00000067221	STOML1	239	110	166	118	1.31323	0.564446	1.06007	0.727697
ENSG00000067225	PKM	61049	48081	32149	32493	409.414	301.123	250.575	244.568
ENSG00000067248	DHX29	434	878	831	845	5.26959	9.95563	11.7267	11.5152
ENSG00000067334	DNTTIP2	1784	2150	2018	2448	13.638	15.349	17.9293	21.0036
ENSG00000067365	METTL22	323	297	281	321	2.24933	1.9315	2.27428	2.50889
ENSG00000067369	TP53BP1	608	1297	2378	2209	2.69015	5.3592	12.2284	10.9697
ENSG00000067445	TRO	0	0	0	0	0	0	0	0
ENSG00000067533	RRP15	711	890	561	666	5.18434	6.0604	4.75415	5.45035
ENSG00000067560	RHOA	13462	16388	11460	11651	299.688	340.7	296.503	291.104
ENSG00000067596	DHX8	1184	1893	1125	1055	6.51941	9.73407	7.19938	6.51981
ENSG00000067601	PMS2P4	46	30	42	58	2.49441	1.51921	2.64694	3.52991
ENSG00000067606	PRKCZ	436	596	515	606	3.28198	4.1897	4.5055	5.11975
ENSG00000067646	ZFY	0	0	0	0	0	0	0	0
ENSG00000067704	IARS2	2847	5212	5647	6087	39.2905	67.1726	90.5741	94.2822
ENSG00000067715	SYT1	8	21	55	70	0.0708098	0.173584	0.565785	0.695388
ENSG00000067798	NAV3	23	27	91	101	0.0996635	0.109259	0.458285	0.491197
ENSG00000067829	IDH3G	1862	1072	951	839	39.3918	21.1791	23.3826	19.9211
ENSG00000067836	ROGDI	176	86	93	92	2.7468	1.25343	1.68687	1.61149
ENSG00000067840	PDZD4	382	336	229	276	5.05812	4.15482	3.52409	4.10167
ENSG00000067842	ATP2B3	0	0	0	0	0	0	0	0
ENSG00000067900	ROCK1	328	942	1481	1666	1.69652	4.55011	8.90277	9.67131
ENSG00000067955	CBFB	1196	1017	1146	700	16.6495	13.2214	18.5413	10.9369
ENSG00000067992	PDK3	184	193	175	143	2.13619	2.09251	2.36127	1.86331
ENSG00000068001	HYAL2	691	830	735	711	8.73896	9.80273	10.8033	10.092
ENSG00000068024	HDAC4	145	257	426	483	0.623472	1.03198	2.12885	2.33089
ENSG00000068028	RASSF1	1655	1367	1110	1105	25.8293	19.9237	20.1336	19.3554
ENSG00000068078	FGFR3	371	619	354	472	4.39873	6.85379	4.878	6.28089
ENSG00000068079	IFI35	1315	824	408	403	38.3102	22.4183	13.8145	13.1771
ENSG00000068097	HEATR6	264	412	384	395	3.11723	4.54307	5.26965	5.23466
ENSG00000068120	COASY	3908	3012	2053	2003	55.7121	40.0993	34.0149	32.0481
ENSG00000068137	PLEKHH3	932	776	509	567	11.1537	8.67265	7.07956	7.61574
ENSG00000068305	MEF2A	424	770	732	556	3.51934	5.96862	7.06143	5.17961
ENSG00000068308	OTUD5	3007	2884	1885	1963	48.1186	43.0984	35.0571	35.2554
ENSG00000068323	TFE3	1566	1981	2857	2502	21.0164	24.8278	44.5619	37.6861
ENSG00000068354	TBC1D25	761	715	711	612	10.3581	9.0884	11.2473	9.34915
ENSG00000068366	ACSL4	1515	3076	5149	4999	13.5747	25.739	53.6201	50.2722
ENSG00000068383	INPP5A	257	370	191	239	3.98605	5.35919	3.44294	4.16039
ENSG00000068394	GPKOW	1405	1402	1382	1329	46.36	43.2019	52.9982	49.2174
ENSG00000068400	GRIPAP1	1331	1691	1209	1260	11.1834	13.2686	11.8061	11.8821
ENSG00000068438	FTSJ1	4510	3847	3134	2583	90.2626	71.9019	72.898	58.0205
ENSG00000068489	PRR11	965	1744	867	1198	13.5951	22.945	14.1958	18.9425
ENSG00000068615	REEP1	293	300	548	616	2.88087	2.75464	6.26214	6.79772
ENSG00000068650	ATP11A	374	1126	2684	2876	1.56539	4.40125	13.0562	13.5103
ENSG00000068654	POLR1A	1073	1802	1438	1818	4.56216	7.15505	7.10584	8.67543
ENSG00000068697	LAPTM4A	3538	3134	3775	2830	104.503	86.4488	129.591	93.8178
ENSG00000068724	TTC7A	2089	2265	1969	1943	17.2795	17.4964	18.9289	18.0382
ENSG00000068745	IP6K2	1299	1222	1235	1146	13.2764	11.6635	14.6698	13.1456
ENSG00000068781	STON1-GTF2A1L	0	0	0	0	0	0	0	0
ENSG00000068784	SRBD1	213	406	407	392	2.4268	4.31984	5.38933	5.01264
ENSG00000068796	KIF2A	611	1197	1194	1183	7.35655	13.459	16.7079	15.9862
ENSG00000068831	RASGRP2	21	16	5	12	0.198402	0.141167	0.0549012	0.127243
ENSG00000068878	PSME4	1559	2900	2464	2643	8.75023	15.2005	16.0731	16.6493
ENSG00000068885	IFT80	157	246	254	232	1.25775	1.84042	2.3649	2.08597
ENSG00000068903	SIRT2	709	696	598	479	6.54775	6.00264	6.41849	4.96487
ENSG00000068912	ERLEC1	1405	2128	2023	2280	31.1571	44.0696	52.1389	56.7468
ENSG00000068971	PPP2R5B	414	324	685	574	7.04877	5.15164	13.5547	10.9686
ENSG00000068976	PYGM	2	2	4	7	0.0230796	0.0215534	0.0536469	0.0906615
ENSG00000068985	PAGE1	4182	2773	27	36	361.475	223.836	2.71234	3.49239
ENSG00000069011	PITX1	3080	2463	1907	2414	50.4238	37.6562	36.2845	44.3556
ENSG00000069018	TRPC7	0	0	0	0	0	0	0	0
ENSG00000069020	MAST4	64	126	6	6	0.250679	0.460888	0.0273133	0.0263764
ENSG00000069122	ADGRF5	0	0	0	0	0	0	0	0
ENSG00000069188	SDK2	3	0	1	2	0.0148565	0	0.00575548	0.0111161
ENSG00000069206	ADAM7	0	0	0	0	0	0	0	0
ENSG00000069248	NUP133	1090	1846	1320	1412	10.3048	16.2979	14.5035	14.9821
ENSG00000069275	NUCKS1	5210	5704	8143	5633	45.7485	46.7742	83.1017	55.5144
ENSG00000069329	VPS35	2241	3860	3083	3244	13.2346	21.2884	21.1606	21.5018
ENSG00000069345	DNAJA2	1551	2065	1545	1774	17.6014	21.8848	20.3775	22.5952
ENSG00000069399	BCL3	1215	971	1079	990	21.5416	16.0771	22.2336	19.6999
ENSG00000069424	KCNAB2	1831	2433	1597	1497	11.039	13.6984	11.19	10.1295
ENSG00000069431	ABCC9	0	0	7	4	0	0	0.0402571	0.0222149
ENSG00000069482	GAL	3020	3042	485	882	133.53	125.608	24.923	43.769
ENSG00000069493	CLEC2D	10	14	4	8	0.0826216	0.108021	0.0384096	0.0741839
ENSG00000069509	FUNDC1	504	505	358	415	20.7075	19.3765	17.0949	19.1369
ENSG00000069535	MAOB	664	985	1903	1852	13.2019	18.289	43.9736	41.3271
ENSG00000069667	RORA	57	97	144	120	0.192274	0.305566	0.564539	0.454311
ENSG00000069696	DRD4	27	18	1	10	1.05075	0.654176	0.0452294	0.436778
ENSG00000069702	TGFBR3	281	275	447	267	1.85547	1.69577	3.43036	1.97872
ENSG00000069764	PLA2G10	0	5	7	2	0	0.240496	0.41902	0.115613
ENSG00000069812	HES2	224	226	672	520	2.38126	2.24365	8.3026	6.20424
ENSG00000069849	ATP1B3	7189	10322	3896	4456	159.916	214.424	100.723	111.249
ENSG00000069869	NEDD4	174	355	1765	1459	1.09641	2.08901	12.9258	10.3183
ENSG00000069943	PIGB	175	358	493	480	2.21466	4.23096	7.25105	6.81767
ENSG00000069956	MAPK6	726	2336	2455	3649	6.53262	19.6296	25.6737	36.8511
ENSG00000069966	GNB5	449	613	629	585	1.94019	2.4737	3.15889	2.83714
ENSG00000069974	RAB27A	254	315	629	700	2.6048	3.01674	7.49681	8.05683
ENSG00000069998	HDHD5	1169	1183	701	665	13.613	12.8651	9.48733	8.69137
ENSG00000070010	UFD1	925	1018	605	705	6.08618	6.25515	4.62641	5.20617
ENSG00000070018	LRP6	184	670	544	739	1.02315	3.47923	3.51565	4.61202
ENSG00000070019	GUCY2C	0	0	0	0	0	0	0	0
ENSG00000070031	SCT	4	2	2	1	0.628195	0.293327	0.365048	0.176263
ENSG00000070047	PHRF1	907	1447	811	955	9.03696	13.4639	9.39121	10.6793
ENSG00000070061	ELP1	815	1882	850	1102	7.74571	16.7036	9.38876	11.7547
ENSG00000070081	NUCB2	533	673	865	952	3.39465	4.00286	6.4028	6.80505
ENSG00000070087	PFN2	2963	4330	18	15	45.9188	62.6663	0.324203	0.260901
ENSG00000070159	PTPN3	396	710	501	535	2.27734	3.8131	3.34855	3.45313
ENSG00000070182	SPTB	10	3	6	12	0.0388482	0.0108838	0.0270899	0.0523213
ENSG00000070190	DAPP1	6	10	53	19	0.0758309	0.118027	0.778496	0.26951
ENSG00000070193	FGF10	0	0	0	0	0	0	0	0
ENSG00000070214	SLC44A1	1177	1590	896	824	5.55815	7.01193	4.91753	4.36724
ENSG00000070269	TMEM260	60	93	177	147	0.426989	0.618067	1.46394	1.17411
ENSG00000070366	SMG6	107	280	233	263	0.58275	1.42411	1.47482	1.60761
ENSG00000070367	EXOC5	535	1013	1106	1071	2.44546	4.32418	5.87555	5.49444
ENSG00000070371	CLTCL1	409	539	472	440	2.33946	2.87918	3.13776	2.82469
ENSG00000070388	FGF22	69	36	8	12	1.42769	0.695621	0.19238	0.27867
ENSG00000070404	FSTL3	15117	9465	4686	4349	283.314	165.657	102.068	91.4781
ENSG00000070413	DGCR2	718	795	1020	913	7.36316	7.61367	12.157	10.5084
ENSG00000070423	RNF126	1840	1486	956	1229	30.2525	22.8166	18.2679	22.6789
ENSG00000070444	MNT	543	880	655	615	3.57603	5.41216	5.01335	4.54571
ENSG00000070476	ZXDC	343	453	498	439	2.67984	3.30522	4.52199	3.84951
ENSG00000070495	JMJD6	1007	824	952	1105	9.69714	7.41017	10.6546	11.9427
ENSG00000070501	POLB	476	383	325	255	6.66352	5.00706	5.28769	4.00648
ENSG00000070526	ST6GALNAC1	0	0	0	0	0	0	0	0
ENSG00000070540	WIPI1	130	309	599	500	2.19647	4.87559	11.7623	9.48151
ENSG00000070601	FRMPD1	0	0	0	0	0	0	0	0
ENSG00000070610	GBA2	839	1025	571	548	10.0407	11.4555	7.94191	7.36054
ENSG00000070614	NDST1	516	906	1216	1121	3.11256	5.10368	8.52486	7.58927
ENSG00000070669	ASNS	1	0	5	8	0.0129023	0	0.0749762	0.115847
ENSG00000070718	AP3M2	171	245	193	167	1.56613	2.09549	2.05436	1.71662
ENSG00000070729	CNGB1	232	432	209	268	1.82726	3.17748	1.91313	2.36904
ENSG00000070731	ST6GALNAC2	9	16	11	11	0.166985	0.277231	0.237199	0.229062
ENSG00000070748	CHAT	0	0	0	0	0	0	0	0
ENSG00000070756	PABPC1	5247	10329	11245	13122	63.4673	116.677	158.083	178.142
ENSG00000070759	TESK2	92	111	175	136	1.59186	1.7936	3.51917	2.64108
ENSG00000070761	CFAP20	764	816	534	601	18.4904	18.4429	15.0203	16.325
ENSG00000070770	CSNK2A2	918	1531	1010	1283	7.64178	11.9018	9.77145	11.9868
ENSG00000070778	PTPN21	88	149	261	245	0.683914	1.08141	2.35746	2.13703
ENSG00000070785	EIF2B3	948	967	536	619	15.975	15.2176	10.4975	11.7071
ENSG00000070808	CAMK2A	0	2	10	13	0	0.0174565	0.108624	0.136367
ENSG00000070814	TCOF1	1909	2924	1110	1693	9.59254	13.7212	6.4824	9.54796
ENSG00000070831	CDC42	16	25	15	26	0.255608	0.372977	0.278504	0.46618
ENSG00000070882	OSBPL3	413	729	1287	1106	2.93076	4.83109	10.6144	8.8087
ENSG00000070886	EPHA8	0	0	0	0	0	0	0	0
ENSG00000070915	SLC12A3	6	3	945	605	0.0558057	0.0260577	10.2151	6.31551
ENSG00000070950	RAD18	547	715	723	762	4.50257	5.49625	6.91668	7.03971
ENSG00000070961	ATP2B1	845	1890	2524	2843	5.11645	10.6871	17.7618	19.3204
ENSG00000070985	TRPM5	1	0	0	0	0.0145078	0	0	0
ENSG00000071051	NCK2	109	217	22	29	2.09542	3.89575	0.491533	0.625703
ENSG00000071054	MAP4K4	1277	2058	1356	1310	6.13676	9.23593	7.57344	7.06554
ENSG00000071073	MGAT4A	58	80	11	11	0.346192	0.44593	0.0763076	0.0736899
ENSG00000071082	RPL31	47272	26746	18991	15615	469.209	247.918	219.076	173.952
ENSG00000071127	WDR1	4302	5749	4263	5242	31.593	39.4275	36.3849	43.2059
ENSG00000071189	SNX13	286	605	1052	1098	1.00129	1.97805	4.28052	4.31443
ENSG00000071203	MS4A12	0	0	0	0	0	0	0	0
ENSG00000071205	ARHGAP10	326	331	366	413	1.74165	1.65142	2.27253	2.47639
ENSG00000071242	RPS6KA2	3	0	0	0	0.0209195	0	0	0
ENSG00000071243	ING3	319	479	206	244	3.5167	4.93136	2.63935	3.01898
ENSG00000071246	VASH1	68	122	255	295	0.601143	1.0072	2.61996	2.92696
ENSG00000071282	LMCD1	54	69	132	134	0.339968	0.405678	0.965838	0.946838
ENSG00000071462	BUD23	4774	4268	2408	2797	34.5429	28.8395	20.2497	22.7141
ENSG00000071537	SEL1L	384	1172	1265	1296	2.30906	6.58139	8.84055	8.7465
ENSG00000071539	TRIP13	2855	5672	1164	1754	46.0969	85.5242	21.8426	31.7849
ENSG00000071553	ATP6AP1	2851	2648	3172	2965	33.5534	29.1035	43.3869	39.1643
ENSG00000071564	TCF3	1662	3110	1206	2183	15.7124	27.4574	13.2509	23.1628
ENSG00000071575	TRIB2	30	22	37	55	0.375849	0.257396	0.53874	0.773359
ENSG00000071626	DAZAP1	4457	5071	2554	3600	27.8435	29.5843	18.5433	25.2411
ENSG00000071655	MBD3	1019	508	519	443	7.46615	3.47595	4.41953	3.64294
ENSG00000071677	PRLH	0	0	0	0	0	0	0	0
ENSG00000071794	HLTF	1151	3212	1232	1696	10.9826	28.6216	13.6624	18.1628
ENSG00000071859	FAM50A	4864	2558	2270	2351	108.914	53.4906	59.0747	59.0838
ENSG00000071889	FAM3A	1219	982	966	1078	13.7442	10.3399	12.6584	13.6415
ENSG00000071894	CPSF1	2501	2775	977	1060	23.6754	24.5321	10.7489	11.262
ENSG00000071909	MYO3B	0	0	0	0	0	0	0	0
ENSG00000071967	CYBRD1	266	465	263	235	2.95395	4.82238	3.3944	2.92897
ENSG00000071991	CDH19	0	0	5	12	0	0	0.0486624	0.112784
ENSG00000071994	PDCD2	1156	1321	814	972	10.2605	10.9496	8.3969	9.6828
ENSG00000072041	SLC6A15	330	661	0	0	2.16016	4.04073	0	0
ENSG00000072042	RDH11	564	628	1178	1039	5.87507	6.10915	14.2615	12.1472
ENSG00000072062	PRKACA	898	1101	1692	1751	8.40119	9.6192	18.3971	18.3855
ENSG00000072071	ADGRL1	89	93	259	272	0.60277	0.588209	2.03867	2.06755
ENSG00000072080	SPP2	0	0	0	0	0	0	0	0
ENSG00000072110	ACTN1	3000	5087	5283	5286	16.2281	25.6977	33.2133	32.0922
ENSG00000072121	ZFYVE26	303	517	634	560	1.1089	1.76696	2.69665	2.30019
ENSG00000072133	RPS6KA6	0	0	0	0	0	0	0	0
ENSG00000072134	EPN2	285	476	405	396	1.92342	3.00001	3.17665	2.99951
ENSG00000072135	PTPN18	534	525	546	542	5.31594	4.88073	6.31709	6.0557
ENSG00000072163	LIMS2	737	403	313	311	4.99147	2.5489	2.46372	2.364
ENSG00000072182	ASIC4	0	0	0	1	0	0	0	0.012288
ENSG00000072195	SPEG	408	355	175	178	1.30942	1.06398	0.652745	0.641159
ENSG00000072201	LNX1	3	7	4	12	0.0301204	0.0656334	0.0466752	0.135222
ENSG00000072210	ALDH3A2	1639	2063	1046	940	14.5903	17.1503	10.8219	9.39158
ENSG00000072274	TFRC	3779	7481	9105	10352	27.5411	50.9156	77.1204	84.6748
ENSG00000072310	SREBF1	3802	4173	2756	2301	27.2152	27.8956	22.9279	18.486
ENSG00000072315	TRPC5	0	0	0	0	0	0	0	0
ENSG00000072364	AFF4	613	1630	2876	3143	3.11898	7.7451	17.007	17.9483
ENSG00000072401	UBE2D1	709	1033	638	933	11.6905	15.9065	12.2263	17.2662
ENSG00000072415	MPP5	432	816	967	1059	2.84013	5.00994	7.38869	7.81407
ENSG00000072422	RHOBTB1	156	327	226	225	1.85227	3.6259	3.11871	2.9984
ENSG00000072501	SMC1A	3347	8361	4233	5541	18.3503	42.8089	26.9726	34.0959
ENSG00000072506	HSD17B10	10000	6066	3725	3861	515.514	292.032	223.179	223.391
ENSG00000072518	MARK2	705	703	619	639	6.58487	6.13198	6.71946	6.69861
ENSG00000072571	HMMR	406	735	602	651	5.92907	10.0239	10.2175	10.6701
ENSG00000072609	CHFR	218	394	201	232	0.731629	1.23486	0.784	0.873873
ENSG00000072657	TRHDE	0	0	0	0	0	0	0	0
ENSG00000072682	P4HA2	946	1262	2202	2341	6.39566	7.96785	17.302	17.7632
ENSG00000072694	FCGR2B	0	0	0	0	0	0	0	0
ENSG00000072736	NFATC3	127	387	453	560	0.828973	2.35904	3.43653	4.10252
ENSG00000072756	TRNT1	321	613	375	477	3.34379	5.96323	4.53995	5.57671
ENSG00000072778	ACADVL	16610	16445	4545	5324	196.247	181.449	62.4097	70.5987
ENSG00000072786	STK10	1260	1213	2086	2238	7.97364	7.1686	15.3422	15.8954
ENSG00000072803	FBXW11	970	1873	2099	2255	9.99739	18.0277	25.1428	26.0848
ENSG00000072818	ACAP1	53	48	37	51	0.410515	0.347201	0.333074	0.443353
ENSG00000072832	CRMP1	112	117	50	56	1.10557	1.07855	0.57362	0.620416
ENSG00000072840	EVC	36	99	210	233	0.28949	0.743453	1.96262	2.10287
ENSG00000072849	DERL2	1433	1219	731	736	12.8983	10.2465	7.64698	7.43516
ENSG00000072858	SIDT1	1	6	1	2	0.00713149	0.0399594	0.00828831	0.016008
ENSG00000072864	NDE1	501	720	643	741	5.22449	7.01174	7.79297	8.67263
ENSG00000072952	MRVI1	0	3	0	0	0	0.0209138	0	0
ENSG00000072954	TMEM38A	359	339	712	635	6.86698	6.05561	15.8284	13.6324
ENSG00000072958	AP1M1	1584	1263	1664	1521	6.33554	4.71758	7.73513	6.82785
ENSG00000073008	PVR	1213	1536	1404	1430	19.8133	23.4301	26.6532	26.2155
ENSG00000073050	XRCC1	530	413	239	238	8.80726	6.40918	4.61582	4.43883
ENSG00000073060	SCARB1	2989	3161	4740	4091	22.1945	21.9195	40.9056	34.0937
ENSG00000073067	CYP2W1	4	11	13	6	0.0829136	0.212934	0.313181	0.139586
ENSG00000073111	MCM2	3707	6687	3868	4278	43.4675	73.2252	52.7126	56.3001
ENSG00000073146	MOV10L1	4	1	2	3	0.0334574	0.00781123	0.0194423	0.0281631
ENSG00000073150	PANX2	219	193	110	118	4.05805	3.33978	2.36893	2.45404
ENSG00000073169	SELENOO	906	478	353	350	22.0384	10.8584	9.97958	9.55534
ENSG00000073282	TP63	1	9	9	22	0.00771128	0.0648121	0.0806593	0.190403
ENSG00000073331	ALPK1	81	103	132	107	0.377758	0.448593	0.715465	0.560065
ENSG00000073350	LLGL2	4012	3127	2791	2227	29.1578	21.2231	23.5743	18.1652
ENSG00000073417	PDE8A	369	1024	480	901	2.68958	6.97021	4.06617	7.37072
ENSG00000073464	CLCN4	96	158	170	144	0.812795	1.24926	1.6728	1.36835
ENSG00000073536	NLE1	814	885	269	365	8.56463	8.6959	3.28944	4.31026
ENSG00000073578	SDHA	9869	12070	5736	5815	67.6689	77.2877	45.71	44.7499
ENSG00000073584	SMARCE1	58	94	46	43	0.178452	0.270089	0.164489	0.148486
ENSG00000073598	FNDC8	2	4	0	0	0.082824	0.154694	0	0
ENSG00000073605	GSDMB	64	72	33	18	0.622982	0.654508	0.373332	0.19665
ENSG00000073614	KDM5A	381	713	552	471	1.81125	3.16541	3.04985	2.51305
ENSG00000073670	ADAM11	71	53	15	20	0.85557	0.596431	0.210075	0.270491
ENSG00000073711	PPP2R3A	89	230	332	347	0.652763	1.57536	2.83002	2.85641
ENSG00000073712	FERMT2	1041	1175	1881	1244	7.03132	7.41158	14.7659	9.43045
ENSG00000073734	ABCB11	0	0	0	0	0	0	0	0
ENSG00000073737	DHRS9	0	0	4	3	0	0	0.0712574	0.0516097
ENSG00000073754	CD5L	0	0	0	0	0	0	0	0
ENSG00000073756	PTGS2	129	283	868	808	1.40727	2.88311	11.0051	9.89293
ENSG00000073792	IGF2BP2	161	253	387	262	1.95444	2.86816	5.45999	3.56963
ENSG00000073803	MAP3K13	183	196	182	154	0.833305	0.833482	0.963186	0.787045
ENSG00000073849	ST6GAL1	20	41	17	19	0.125625	0.240502	0.124103	0.133945
ENSG00000073861	TBX21	1	0	0	0	0.0219892	0	0	0
ENSG00000073905	VDAC1P1	2	7	8	6	0.135566	0.443103	0.630225	0.456454
ENSG00000073910	FRY	10	19	0	0	0.0304949	0.0541088	0	0
ENSG00000073921	PICALM	2458	5675	6926	7453	24.2217	52.2248	79.3217	82.4291
ENSG00000073969	NSF	507	774	979	1219	5.82263	8.30117	13.0671	15.7124
ENSG00000074047	GLI2	225	298	294	318	1.76174	2.17903	2.67543	2.79456
ENSG00000074054	CLASP1	602	1094	1365	1202	3.13091	5.31348	8.25074	7.01625
ENSG00000074071	MRPS34	5732	4249	1777	2689	300.341	207.914	108.214	158.134
ENSG00000074181	NOTCH3	523	1050	475	720	3.20012	5.99986	3.37788	4.94451
ENSG00000074201	CLNS1A	3626	3688	1796	2246	45.388	43.1114	26.128	31.5536
ENSG00000074211	PPP2R2C	176	282	10	10	1.09985	1.64573	0.0726286	0.0701372
ENSG00000074219	TEAD2	426	425	422	357	8.21692	7.65553	9.46014	7.72847
ENSG00000074266	EED	1612	1547	1276	1459	13.2066	11.836	12.1496	13.4155
ENSG00000074276	CDHR2	8	2	10	8	0.0859833	0.0200743	0.124914	0.0965029
ENSG00000074317	SNCB	0	0	0	0	0	0	0	0
ENSG00000074319	TSG101	964	1261	1073	977	14.4336	17.6319	18.6717	16.4179
ENSG00000074356	NCBP3	594	965	442	547	2.31981	3.5195	2.0062	2.39762
ENSG00000074370	ATP2A3	293	321	405	421	2.44329	2.49977	3.92508	3.94017
ENSG00000074410	CA12	631	1027	695	593	4.95963	7.53837	6.34878	5.23119
ENSG00000074416	MGLL	3011	3869	4450	3803	14.6064	17.5275	25.0888	20.7055
ENSG00000074527	NTN4	200	476	1080	1334	2.75947	6.13325	17.3183	20.6575
ENSG00000074582	BCS1L	783	613	380	330	13.3195	9.73812	7.51271	6.30039
ENSG00000074590	NUAK1	157	262	569	527	1.28772	2.00683	5.424	4.8513
ENSG00000074603	DPP8	421	763	643	817	2.3699	4.01106	4.20672	5.16173
ENSG00000074621	SLC24A1	26	51	47	53	0.164517	0.301367	0.345638	0.376392
ENSG00000074657	ZNF532	189	357	412	314	0.909019	1.60349	2.303	1.69499
ENSG00000074660	SCARF1	12	21	9	9	0.139036	0.227223	0.121192	0.117035
ENSG00000074695	LMAN1	2689	6970	5391	6657	22.8407	55.2891	53.2199	63.4635
ENSG00000074696	HACD3	1966	2562	1541	1440	15.923	19.3779	14.5054	13.0897
ENSG00000074706	IPCEF1	2	2	0	0	0.0135662	0.0126691	0	0
ENSG00000074755	ZZEF1	509	894	775	787	1.84263	3.02235	3.26067	3.19757
ENSG00000074771	NOX3	0	0	0	0	0	0	0	0
ENSG00000074800	ENO1	70524	51962	49821	51080	768.33	528.669	630.825	624.58
ENSG00000074803	SLC12A1	0	0	0	0	0	0	0	0
ENSG00000074842	MYDGF	5632	5598	4205	5083	192.924	179.079	167.408	195.42
ENSG00000074855	ANO8	287	474	458	435	3.31326	5.11021	6.14504	5.63623
ENSG00000074935	TUBE1	99	117	148	173	0.816077	0.900677	1.41789	1.60055
ENSG00000074964	ARHGEF10L	370	533	762	648	2.72068	3.66007	6.51203	5.34782
ENSG00000074966	TXK	13	10	25	14	0.215218	0.154605	0.481018	0.26013
ENSG00000075035	WSCD2	0	0	0	0	0	0	0	0
ENSG00000075043	KCNQ2	333	152	26	37	1.4983	0.638683	0.135961	0.186845
ENSG00000075073	TACR2	4	11	6	5	0.0800834	0.205666	0.139611	0.112351
ENSG00000075089	ACTR6	798	880	640	723	12.0296	12.3885	11.2128	12.2324
ENSG00000075131	TIPIN	230	303	133	192	4.79868	5.90369	3.22501	4.49595
ENSG00000075142	SRI	1755	1126	1101	1026	23.8086	14.2654	17.3592	15.6218
ENSG00000075151	EIF4G3	813	1766	2145	1966	4.86985	9.87878	14.9327	13.2171
ENSG00000075188	NUP37	655	731	447	567	10.7816	11.2369	8.55135	10.4749
ENSG00000075213	SEMA3A	139	247	149	193	0.852598	1.41486	1.06219	1.32866
ENSG00000075218	GTSE1	518	1046	468	746	7.01899	13.2362	7.37015	11.3451
ENSG00000075223	SEMA3C	163	359	1043	881	1.49477	3.07445	11.1162	9.06752
ENSG00000075234	TTC38	868	860	540	551	13.9442	12.9021	10.0822	9.93466
ENSG00000075239	ACAT1	893	1274	851	1136	9.19225	12.2469	10.1809	13.1243
ENSG00000075240	GRAMD4	246	367	335	334	2.89458	4.03278	4.58122	4.41086
ENSG00000075275	CELSR1	511	1041	1567	1482	2.29363	4.36355	8.17442	7.4658
ENSG00000075290	WNT8B	0	0	1	0	0	0	0.0316306	0
ENSG00000075292	ZNF638	1213	1998	2341	2217	5.58947	8.5979	12.5371	11.4657
ENSG00000075303	SLC25A40	166	352	476	531	1.87791	3.71874	6.25834	6.74197
ENSG00000075336	TIMM21	378	460	206	215	4.17192	4.74121	2.64239	2.66323
ENSG00000075340	ADD2	0	0	0	0	0	0	0	0
ENSG00000075388	FGF4	0	0	0	0	0	0	0	0
ENSG00000075391	RASAL2	296	558	1038	1017	1.06046	1.86691	4.32201	4.08931
ENSG00000075399	VPS9D1	465	258	355	295	7.797	4.04	6.91813	5.55166
ENSG00000075407	ZNF37A	147	406	444	643	0.640602	1.65228	2.24874	3.14491
ENSG00000075413	MARK3	839	1246	1190	1253	5.42409	7.52264	8.94124	9.09164
ENSG00000075415	SLC25A3	11293	10080	9830	9075	72.9676	60.8231	73.8176	65.8102
ENSG00000075420	FNDC3B	549	1030	2481	2447	2.37803	4.16648	12.4898	11.8961
ENSG00000075426	FOSL2	2277	3974	3688	3173	18.2872	29.8057	34.424	28.601
ENSG00000075429	CACNG5	0	0	0	0	0	0	0	0
ENSG00000075461	CACNG4	0	3	0	0	0	0.0476439	0	0
ENSG00000075539	FRYL	193	362	487	505	0.610848	1.06997	1.79139	1.79388
ENSG00000075568	TMEM131	520	895	1176	1353	2.30185	3.69985	6.05016	6.72198
ENSG00000075618	FSCN1	12784	14854	16718	20656	199.031	215.965	302.499	360.933
ENSG00000075624	ACTB	130983	127746	81593	85809	2139.49	1948.64	1548.94	1573.1
ENSG00000075643	MOCOS	316	442	488	525	2.89184	3.77743	5.1903	5.39228
ENSG00000075651	PLD1	143	176	656	591	0.639211	0.734697	3.40799	2.96498
ENSG00000075673	ATP12A	0	0	0	0	0	0	0	0
ENSG00000075702	WDR62	934	766	303	382	5.47148	4.19058	2.06294	2.51158
ENSG00000075711	DLG1	358	820	1373	1385	1.87054	4.00115	8.33757	8.12193
ENSG00000075785	RAB7A	6259	8485	6137	5991	132.413	167.635	150.893	142.25
ENSG00000075790	BCAP29	676	960	913	1013	4.62081	6.12815	7.25317	7.77153
ENSG00000075826	SEC31B	57	60	24	13	0.412743	0.405735	0.201977	0.105651
ENSG00000075856	SART3	984	1768	1402	1651	7.77887	13.0524	12.8812	14.6485
ENSG00000075884	ARHGAP15	0	0	0	0	0	0	0	0
ENSG00000075886	TUBA3D	11	1	4	8	0.395669	0.0335912	0.167219	0.322965
ENSG00000075891	PAX2	0	0	1	0	0	0	0.0107006	0
ENSG00000075914	EXOSC7	968	712	445	512	12.526	8.60407	6.69241	7.43589
ENSG00000075945	KIFAP3	264	325	472	425	3.04835	3.50454	6.33415	5.50777
ENSG00000075975	MKRN2	490	953	935	968	9.88944	17.962	21.9317	21.9269
ENSG00000076003	MCM6	1623	2460	2239	2372	22.6541	32.0665	36.3219	37.1595
ENSG00000076043	REXO2	864	781	354	442	13.4259	11.3336	6.39323	7.70867
ENSG00000076053	RBM7	311	453	255	398	2.26712	3.08389	2.16043	3.25629
ENSG00000076067	RBMS2	898	1665	1622	1865	5.86023	10.147	12.302	13.6598
ENSG00000076108	BAZ2A	1602	3116	2964	3282	8.43403	15.3199	18.1358	19.3926
ENSG00000076201	PTPN23	1197	1535	1264	1213	11.5037	13.7764	14.118	13.0836
ENSG00000076242	MLH1	725	887	751	754	11.7987	13.4805	14.2043	13.7718
ENSG00000076248	UNG	1429	2360	1336	1699	31.9979	49.3502	34.7682	42.6982
ENSG00000076258	FMO4	8	5	3	3	0.182693	0.106632	0.0796231	0.0768917
ENSG00000076321	KLHL20	185	364	509	493	2.49971	4.59311	7.99322	7.47637
ENSG00000076344	RGS11	89	89	49	66	1.06622	0.995709	0.68224	0.887412
ENSG00000076351	SLC46A1	226	257	112	117	1.65737	1.76007	0.954584	0.962991
ENSG00000076356	PLXNA2	548	948	1460	1416	2.28568	3.69258	7.07739	6.62864
ENSG00000076382	SPAG5	1467	2051	643	858	15.4099	20.1197	7.84994	10.1154
ENSG00000076513	ANKRD13A	477	689	995	983	3.73032	5.03193	9.04351	8.62795
ENSG00000076554	TPD52	1269	1690	766	1052	8.89861	11.0671	6.24274	8.27947
ENSG00000076555	ACACB	227	255	350	305	0.899547	0.943681	1.61195	1.35651
ENSG00000076604	TRAF4	3236	2623	1361	1425	40.471	30.6352	19.7824	20.0021
ENSG00000076641	PAG1	22	51	55	48	0.11472	0.248355	0.333322	0.28092
ENSG00000076650	GPATCH1	202	349	180	178	2.58711	4.17422	2.6793	2.55864
ENSG00000076662	ICAM3	0	0	0	1	0	0	0	0.0218685
ENSG00000076685	NT5C2	299	943	1105	909	3.3333	9.81751	14.317	11.3735
ENSG00000076706	MCAM	3132	2771	1965	1530	24.2558	20.0409	17.6865	13.2988
ENSG00000076716	GPC4	0	0	0	0	0	0	0	0
ENSG00000076770	MBNL3	356	753	650	561	1.67742	3.3134	3.55951	2.96675
ENSG00000076826	CAMSAP3	385	345	223	223	4.56754	3.82233	3.07477	2.96929
ENSG00000076864	RAP1GAP	504	613	790	634	5.03386	5.71765	9.17029	7.10699
ENSG00000076924	XAB2	3072	2142	1157	1162	37.7869	24.6052	16.5401	16.0418
ENSG00000076928	ARHGEF1	1578	1819	1234	1470	10.5029	11.3064	9.54561	10.9811
ENSG00000076944	STXBP2	1645	792	821	836	15.6651	7.04334	9.08647	8.93508
ENSG00000076984	MAP2K7	882	1277	769	1016	9.85369	13.3232	9.98486	12.7394
ENSG00000077009	NMRK2	0	0	2	1	0	0	0.117097	0.05654
ENSG00000077044	DGKD	436	870	498	655	2.56486	4.7795	3.4048	4.32458
ENSG00000077063	CTTNBP2	1	0	2	0	0.00817055	0	0.0189918	0
ENSG00000077080	ACTL6B	0	0	0	0	0	0	0	0
ENSG00000077092	RARB	2	5	4	3	0.0310954	0.0725978	0.0722789	0.0523496
ENSG00000077097	TOP2B	1355	2589	2831	3698	12.8864	22.9938	31.2908	39.4715
ENSG00000077147	TM9SF3	1942	4063	2252	2623	14.8143	28.9445	19.9658	22.4573
ENSG00000077150	NFKB2	7858	5212	3561	3308	100.731	62.3938	53.0527	47.5928
ENSG00000077152	UBE2T	2158	1848	834	1014	75.0857	60.0475	33.7254	39.5977
ENSG00000077157	PPP1R12B	331	680	974	1014	0.903025	1.73248	3.08828	3.10481
ENSG00000077232	DNAJC10	831	1526	1309	1130	2.18758	3.75149	4.00486	3.33862
ENSG00000077235	GTF3C1	1790	1927	1530	1516	8.89889	8.94646	8.84015	8.45878
ENSG00000077238	IL4R	985	728	1107	955	9.60598	6.63016	12.547	10.4529
ENSG00000077254	USP33	749	1692	1554	1500	6.22324	13.1287	15.0062	13.9879
ENSG00000077264	PAK3	1	15	0	0	0.00557407	0.078082	0	0
ENSG00000077274	CAPN6	0	1	0	0	0	0.0150445	0	0
ENSG00000077279	DCX	0	0	0	0	0	0	0	0
ENSG00000077312	SNRPA	2753	1808	880	914	67.0233	41.106	24.8993	24.9742
ENSG00000077327	SPAG6	0	0	0	0	0	0	0	0
ENSG00000077348	EXOSC5	1870	1622	389	493	72.2361	58.5128	17.4642	21.374
ENSG00000077380	DYNC1I2	808	1331	1369	1425	9.89216	15.2176	19.4791	19.5804
ENSG00000077420	APBB1IP	0	0	0	3	0	0	0	0.048615
ENSG00000077454	LRCH4	84	106	166	135	0.706099	0.832107	1.62174	1.27364
ENSG00000077458	FAM76B	202	393	456	496	1.9217	3.49152	5.0418	5.29593
ENSG00000077463	SIRT6	1034	650	504	432	21.3255	12.5193	12.0808	9.99973
ENSG00000077498	TYR	0	0	0	0	0	0	0	0
ENSG00000077514	POLD3	585	732	846	700	6.10489	7.13378	10.2607	8.19871
ENSG00000077522	ACTN2	8	2	0	0	0.0831535	0.0194137	0	0
ENSG00000077549	CAPZB	4519	4786	4188	4299	80.2197	79.3412	86.4034	85.651
ENSG00000077585	GPR137B	161	113	203	110	4.00791	2.62698	5.87318	3.07334
ENSG00000077616	NAALAD2	27	19	22	31	0.213945	0.140598	0.202603	0.275693
ENSG00000077684	JADE1	488	554	615	599	3.07264	3.25754	4.50042	4.23297
ENSG00000077713	SLC25A43	161	331	232	258	2.97087	5.70391	4.97544	5.34322
ENSG00000077721	UBE2A	1133	1314	1886	1974	12.3436	13.3688	23.8802	24.137
ENSG00000077782	FGFR1	545	538	1153	1114	2.26315	2.08634	5.56457	5.19192
ENSG00000077800	FKBP6	2	1	0	0	0.0242378	0.0113175	0	0
ENSG00000077935	SMC1B	16	34	2	4	0.216242	0.429127	0.0314149	0.0606745
ENSG00000077942	FBLN1	15328	13441	19103	16310	120.94	99.0386	175.175	144.433
ENSG00000077943	ITGA8	0	0	0	1	0	0	0	0.00856963
ENSG00000077984	CST7	0	0	1	2	0	0	0.0718321	0.138736
ENSG00000078018	MAP2	3	11	0	0	0.0149182	0.0510828	0	0
ENSG00000078043	PIAS2	321	434	410	340	1.05272	1.32918	1.56271	1.25145
ENSG00000078053	AMPH	0	0	0	0	0	0	0	0
ENSG00000078061	ARAF	2670	2424	1617	1724	43.4148	36.8083	30.5578	31.4622
ENSG00000078070	MCCC1	127	256	270	276	1.68941	3.18023	4.17427	4.12066
ENSG00000078081	LAMP3	3	12	1	0	0.0451886	0.168801	0.0175062	0
ENSG00000078098	FAP	11	20	244	211	0.0902868	0.153302	2.32759	1.94375
ENSG00000078114	NEBL	22	66	78	48	0.0926144	0.25947	0.381624	0.22679
ENSG00000078124	ACER3	318	556	823	789	2.1652	3.53535	6.51262	6.02939
ENSG00000078140	UBE2K	1547	1597	1404	1171	16.9535	16.3441	17.8823	14.403
ENSG00000078142	PIK3C3	372	591	650	590	1.40693	2.08739	2.85712	2.50442
ENSG00000078177	N4BP2	76	168	157	191	0.444176	0.916933	1.06642	1.25285
ENSG00000078237	TIGAR	7	8	33	14	0.100164	0.106903	0.548799	0.224837
ENSG00000078246	TULP3	221	390	677	719	3.99341	6.58118	14.2176	14.5817
ENSG00000078269	SYNJ2	418	578	805	640	1.9232	2.4835	4.30458	3.30487
ENSG00000078295	ADCY2	0	0	0	0	0	0	0	0
ENSG00000078304	PPP2R5C	1057	1470	1299	1584	4.25196	5.52228	6.07307	7.15146
ENSG00000078319	PMS2P1	185	241	189	176	8.65942	10.5347	10.2817	9.24604
ENSG00000078328	RBFOX1	0	0	0	0	0	0	0	0
ENSG00000078369	GNB1	5090	7500	5948	6527	45.5933	62.7382	61.9213	65.618
ENSG00000078399	HOXA9	60	69	64	61	1.13859	1.22279	1.4115	1.29919
ENSG00000078401	EDN1	97	142	221	203	2.74252	3.74933	7.262	6.4417
ENSG00000078403	MLLT10	271	638	561	549	2.24291	4.93118	5.39625	5.09967
ENSG00000078487	ZCWPW1	16	13	22	24	0.277178	0.210315	0.442943	0.466634
ENSG00000078549	ADCYAP1R1	0	1	0	1	0	0.00785696	0	0.00944265
ENSG00000078579	FGF20	0	0	0	0	0	0	0	0
ENSG00000078589	P2RY10	0	0	0	0	0	0	0	0
ENSG00000078596	ITM2A	0	0	0	0	0	0	0	0
ENSG00000078618	NRDC	1922	2964	2881	3397	16.3113	23.4909	28.416	32.3561
ENSG00000078668	VDAC3	2454	2466	1478	1626	44.9078	42.1432	31.4346	33.396
ENSG00000078674	PCM1	564	1201	1090	1122	2.24428	4.46301	5.04092	5.01091
ENSG00000078687	TNRC6C	18	18	5	19	0.0931183	0.0869605	0.030062	0.110317
ENSG00000078699	CBFA2T2	299	548	681	701	1.81733	3.1105	4.81055	4.78196
ENSG00000078725	BRINP1	0	0	1	0	0	0	0.0171073	0
ENSG00000078747	ITCH	675	1305	1962	2164	5.82216	10.5118	19.6682	20.949
ENSG00000078795	PKD2L2	2	9	9	2	0.0247066	0.103827	0.129214	0.0277293
ENSG00000078804	TP53INP2	144	138	590	414	1.95769	1.75205	9.3222	6.31694
ENSG00000078808	SDF4	3871	4219	5227	5316	47.2509	48.0932	74.1524	72.8279
ENSG00000078814	MYH7B	4	20	20	18	0.02899	0.135364	0.168463	0.146415
ENSG00000078898	BPIFB2	0	0	0	0	0	0	0	0
ENSG00000078900	TP73	51	59	46	82	0.433457	0.46829	0.45438	0.782197
ENSG00000078902	TOLLIP	981	782	476	452	9.42466	7.01601	5.31483	4.87373
ENSG00000078967	UBE2D4	227	122	141	130	2.7685	1.38952	1.99859	1.77946
ENSG00000079101	CLUL1	1	0	2	0	0.0149454	0	0.0347394	0
ENSG00000079102	RUNX1T1	0	0	0	0	0	0	0	0
ENSG00000079112	CDH17	0	0	5	4	0	0	0.085624	0.0661494
ENSG00000079134	THOC1	558	786	459	533	3.95875	5.20754	3.78461	4.24401
ENSG00000079150	FKBP7	100	104	63	113	1.86623	1.81253	1.36644	2.36684
ENSG00000079156	OSBPL6	5	18	2	1	0.0250217	0.0841214	0.0116322	0.00561659
ENSG00000079215	SLC1A3	14	42	0	1	0.128447	0.359858	0	0.0102972
ENSG00000079246	XRCC5	3739	6120	4754	5463	39.3405	60.1344	58.1339	64.5122
ENSG00000079257	LXN	753	951	452	457	28.7781	33.9418	20.0767	19.6024
ENSG00000079263	SP140	3	1	2	2	0.0308921	0.00961641	0.0239354	0.0231144
ENSG00000079277	MKNK1	351	427	356	328	2.50005	2.84025	2.94698	2.62206
ENSG00000079308	TNS1	139	143	205	206	0.490738	0.471474	0.841151	0.816259
ENSG00000079313	REXO1	345	570	419	465	3.566	5.50205	5.03341	5.39438
ENSG00000079332	SAR1A	6510	7628	4244	4600	54.1212	59.2221	41.006	42.921
ENSG00000079335	CDC14A	52	61	103	101	0.459062	0.502904	1.0568	1.00073
ENSG00000079337	RAPGEF3	409	255	338	379	1.94645	1.13331	1.86949	2.02435
ENSG00000079385	CEACAM1	47	40	121	68	0.489057	0.388695	1.4633	0.79414
ENSG00000079387	SENP1	494	622	683	485	4.4773	5.26462	7.19442	4.93352
ENSG00000079393	DUSP13	4	6	5	6	0.0977964	0.136994	0.142075	0.164642
ENSG00000079432	CIC	835	1210	1428	1172	5.05537	6.8413	10.048	7.96379
ENSG00000079435	LIPE	211	148	664	570	2.32967	1.52602	8.5205	7.06338
ENSG00000079459	FDFT1	4740	4081	6709	5705	52.3749	42.1113	86.1566	70.7501
ENSG00000079462	PAFAH1B3	804	351	252	244	32.5679	13.2778	11.8637	11.093
ENSG00000079482	OPHN1	175	325	420	284	1.22312	2.1213	3.41167	2.2278
ENSG00000079557	AFM	0	0	0	0	0	0	0	0
ENSG00000079616	KIF22	1986	2178	827	1048	26.4738	27.1133	12.8123	15.6792
ENSG00000079689	SCGN	0	0	0	0	0	0	0	0
ENSG00000079691	CARMIL1	310	732	886	803	2.62079	5.77921	8.70542	7.61925
ENSG00000079739	PGM1	1981	2299	2226	2334	27.0341	29.299	35.3051	35.7482
ENSG00000079785	DDX1	2123	3295	2282	2751	31.8366	46.1444	39.7721	46.3013
ENSG00000079805	DNM2	2044	2569	2668	2660	8.73978	10.2582	13.2584	12.7652
ENSG00000079819	EPB41L2	194	486	1233	1332	1.08053	2.5279	7.9815	8.32657
ENSG00000079841	RIMS1	0	2	0	0	0	0.00839518	0	0
ENSG00000079931	MOXD1	4	1	4	3	0.0434384	0.0101415	0.0504846	0.0365646
ENSG00000079950	STX7	356	605	564	607	1.24872	1.98179	2.29922	2.38963
ENSG00000079974	RABL2B	93	161	211	184	0.910669	1.47228	2.4013	2.02219
ENSG00000079999	KEAP1	1083	955	674	640	16.5516	13.6302	11.9718	10.9779
ENSG00000080007	DDX43	0	2	4	0	0	0.0382464	0.095196	0
ENSG00000080031	PTPRH	277	319	480	324	3.66527	3.94188	7.38164	4.81168
ENSG00000080166	DCT	0	4	0	0	0	0.0284655	0	0
ENSG00000080189	SLC35C2	1345	1425	1243	1410	10.0299	9.92375	10.7729	11.801
ENSG00000080200	CRYBG3	34	175	500	435	0.178819	0.859528	3.05626	2.56774
ENSG00000080224	EPHA6	2	4	0	1	0.0182737	0.0341305	0	0.0102547
ENSG00000080293	SCTR	0	2	2	2	0	0.0313361	0.0389981	0.0376603
ENSG00000080298	RFX3	40	71	72	78	0.205855	0.34123	0.430645	0.450528
ENSG00000080345	RIF1	768	1534	1448	1523	2.43006	4.53282	5.32489	5.40857
ENSG00000080371	RAB21	802	1143	875	939	2.87471	3.82607	3.64513	3.77756
ENSG00000080493	SLC4A4	0	0	0	0	0	0	0	0
ENSG00000080503	SMARCA2	609	1330	1388	1872	1.88251	3.83935	4.98649	6.49458
ENSG00000080511	RDH8	0	0	0	0	0	0	0	0
ENSG00000080546	SESN1	117	142	287	215	1.31325	1.48846	3.74394	2.70848
ENSG00000080561	MID2	63	94	345	275	1.16927	1.62926	7.44182	5.7284
ENSG00000080572	PIH1D3	0	0	0	0	0	0	0	0
ENSG00000080573	COL5A3	205	218	121	98	1.74568	1.73363	1.19752	0.936621
ENSG00000080603	SRCAP	15	73	45	44	0.0630538	0.286569	0.219846	0.207586
ENSG00000080608	PUM3	1194	1743	744	958	25.3531	34.563	18.3606	22.8307
ENSG00000080618	CPB2	0	1	0	0	0	0.0312996	0	0
ENSG00000080644	CHRNA3	7	12	14	16	0.0844405	0.135183	0.196276	0.21662
ENSG00000080709	KCNN2	0	0	0	0	0	0	0	0
ENSG00000080802	CNOT4	264	410	528	573	2.16812	3.14449	5.03964	5.28154
ENSG00000080815	PSEN1	713	974	1283	1167	4.12015	5.25617	8.6166	7.56868
ENSG00000080819	CPOX	468	554	421	545	8.3232	9.20113	8.70186	10.8784
ENSG00000080822	CLDND1	378	601	592	636	4.16473	6.18381	7.58057	7.86462
ENSG00000080823	MOK	86	75	84	74	0.449551	0.366125	0.510324	0.434149
ENSG00000080824	HSP90AA1	20861	33911	12333	17682	228.485	346.856	156.992	217.36
ENSG00000080839	RBL1	232	544	399	500	2.23973	4.90448	4.47678	5.41755
ENSG00000080845	DLGAP4	673	650	1006	1120	4.4014	3.96987	7.64645	8.22092
ENSG00000080854	IGSF9B	2	2	105	74	0.0199826	0.0186611	1.21926	0.829811
ENSG00000080910	CFHR2	0	0	0	0	0	0	0	0
ENSG00000080947	CROCCP3	48	59	65	63	0.404966	0.464854	0.637347	0.596546
ENSG00000080986	NDC80	674	951	581	742	10.7615	14.1801	10.7814	13.2967
ENSG00000081014	AP4E1	230	446	1021	986	1.79649	3.25326	9.26847	8.6437
ENSG00000081019	RSBN1	109	248	353	404	0.918801	1.95224	3.45824	3.8221
ENSG00000081026	MAGI3	106	156	113	110	0.744849	1.0237	0.92284	0.867523
ENSG00000081041	CXCL2	36	63	44	42	1.37952	2.25451	1.95958	1.80634
ENSG00000081051	AFP	0	1	0	0	0	0.0164709	0	0
ENSG00000081052	COL4A4	206	428	1121	882	1.17515	2.28012	7.43222	5.64706
ENSG00000081059	TCF7	9	3	5	6	0.051408	0.0160028	0.0331928	0.038465
ENSG00000081087	OSTM1	235	213	636	362	2.53667	2.14715	7.97882	4.38562
ENSG00000081138	CDH7	0	0	1	0	0	0	0.00459701	0
ENSG00000081148	IMPG2	0	0	0	0	0	0	0	0
ENSG00000081154	PCNP	2904	3787	2852	2507	53.8109	65.5324	61.4199	52.138
ENSG00000081177	EXD2	148	339	237	328	1.3583	2.90549	2.52794	3.37857
ENSG00000081181	ARG2	19	10	15	23	0.451661	0.221997	0.414416	0.613639
ENSG00000081189	MEF2C	0	2	0	0	0	0.00913215	0	0
ENSG00000081237	PTPRC	0	0	1	1	0	0	0.00728663	0.00703667
ENSG00000081248	CACNA1S	0	0	0	0	0	0	0	0
ENSG00000081277	PKP1	0	2	3	2	0	0.0172851	0.0322672	0.0207735
ENSG00000081307	UBA5	768	760	592	639	6.46617	5.97567	5.79286	6.03827
ENSG00000081320	STK17B	231	411	397	432	2.01791	3.35288	4.03056	4.23545
ENSG00000081377	CDC14B	292	581	385	432	1.60429	2.98101	2.45837	2.66386
ENSG00000081386	ZNF510	105	211	214	257	1.01932	1.91289	2.41446	2.80014
ENSG00000081479	LRP2	0	0	0	0	0	0	0	0
ENSG00000081665	ZNF506	42	67	98	77	0.286921	0.42744	0.778081	0.590378
ENSG00000081692	JMJD4	215	146	87	80	2.864	1.81625	1.34691	1.19605
ENSG00000081721	DUSP12	1064	955	562	541	34.7097	29.0938	21.3075	19.8077
ENSG00000081760	AACS	813	986	1018	923	2.90364	3.28863	4.22557	3.69981
ENSG00000081791	DELE1	841	1318	926	925	7.99414	11.6998	10.2299	9.86832
ENSG00000081800	SLC13A1	0	0	0	0	0	0	0	0
ENSG00000081803	CADPS2	73	214	2	7	0.660688	1.80873	0.0210373	0.0711046
ENSG00000081818	PCDHB4	3	5	8	2	0.0450822	0.0701683	0.13972	0.0337319
ENSG00000081842	PCDHA6	0	1	0	1	0	0.00875245	0	0.0105189
ENSG00000081853	PCDHGA2	0	0	2	0	0	0	0.0198703	0
ENSG00000081870	HSPB11	870	778	604	563	15.4535	12.9055	12.4689	11.2238
ENSG00000081913	PHLPP1	144	342	298	376	0.905392	2.00811	2.17759	2.65331
ENSG00000081923	ATP8B1	24	81	135	115	0.196289	0.618666	1.28323	1.05562
ENSG00000081985	IL12RB2	2	4	4	16	0.0259913	0.0485451	0.0604149	0.23337
ENSG00000082014	SMARCD3	245	167	372	313	2.70923	1.72458	4.78088	3.88463
ENSG00000082068	WDR70	1756	1716	1075	966	14.3393	13.0861	10.2023	8.85335
ENSG00000082074	FYB1	3	2	8	10	0.0194847	0.0121308	0.0603876	0.0728951
ENSG00000082126	MPP4	0	1	0	1	0	0.0109015	0	0.0131016
ENSG00000082146	STRADB	204	202	330	192	3.61687	3.34458	6.79989	3.82058
ENSG00000082153	BZW1	7913	13110	11658	12721	56.257	87.0413	96.3264	101.504
ENSG00000082175	PGR	0	0	0	0	0	0	0	0
ENSG00000082196	C1QTNF3	7	7	4	2	0.112516	0.105076	0.0747246	0.0360806
ENSG00000082212	ME2	294	651	716	698	1.04039	2.15138	2.94475	2.77224
ENSG00000082213	C5orf22	1211	2058	1928	1955	16.6846	26.4791	30.8719	30.2304
ENSG00000082258	CCNT2	177	443	456	509	1.12035	2.61862	3.35454	3.61598
ENSG00000082269	FAM135A	178	200	447	295	0.96623	1.01386	2.82003	1.79725
ENSG00000082293	COL19A1	0	0	0	0	0	0	0	0
ENSG00000082397	EPB41L3	2	28	20	12	0.00942061	0.123167	0.109488	0.063439
ENSG00000082438	COBLL1	30	75	214	276	0.100384	0.234364	0.832228	1.03652
ENSG00000082458	DLG3	730	961	536	593	5.34935	6.5764	4.56487	4.87707
ENSG00000082482	KCNK2	0	0	0	0	0	0	0	0
ENSG00000082497	SERTAD4	57	71	1	1	0.599296	0.697127	0.0122195	0.0118003
ENSG00000082512	TRAF5	443	763	555	494	2.82239	4.53967	4.10952	3.53237
ENSG00000082515	MRPL22	1721	1391	780	871	18.7816	14.1764	9.8931	10.6683
ENSG00000082516	GEMIN5	479	919	596	598	4.88431	8.75125	7.06317	6.84376
ENSG00000082556	OPRK1	0	0	0	0	0	0	0	0
ENSG00000082641	NFE2L1	1427	3576	3273	4245	14.0813	32.9537	37.5363	47.0136
ENSG00000082684	SEMA5B	12	9	0	2	0.080986	0.0567229	0	0.015149
ENSG00000082701	GSK3B	969	1557	2162	2282	6.82908	10.2474	17.7084	18.0501
ENSG00000082781	ITGB5	5618	5356	3722	3577	50.0887	44.5949	38.5674	35.7934
ENSG00000082805	ERC1	428	599	1161	803	1.82449	2.38457	5.75194	3.84183
ENSG00000082898	XPO1	4381	8132	5749	6855	21.5083	37.2836	32.8028	37.7717
ENSG00000082929	LINC01587	0	0	0	1	0	0	0	0.0554228
ENSG00000082996	RNF13	418	671	555	621	6.60979	9.90879	10.1998	11.0212
ENSG00000083067	TRPM3	0	5	0	0	0	0.013479	0	0
ENSG00000083093	PALB2	321	626	388	458	3.88688	7.07877	5.46027	6.22426
ENSG00000083097	DOP1A	25	72	142	117	0.143056	0.384756	0.944364	0.751411
ENSG00000083099	LYRM2	410	437	429	334	2.71537	2.7028	3.30209	2.48267
ENSG00000083123	BCKDHB	170	223	232	297	2.40029	2.9404	3.80705	4.70649
ENSG00000083168	KAT6A	189	493	515	591	0.449377	1.09467	1.42312	1.57711
ENSG00000083223	TUT7	294	532	873	860	2.51962	4.25781	8.69535	8.27202
ENSG00000083290	ULK2	87	161	197	196	0.508051	0.878013	1.33703	1.28461
ENSG00000083307	GRHL2	1	0	1	0	0.00948512	0	0.0110237	0
ENSG00000083312	TNPO1	2865	5572	5999	5581	13.7497	24.9727	33.4605	30.0612
ENSG00000083444	PLOD1	6238	6940	7185	8079	67.3984	70.0246	90.2228	97.9688
ENSG00000083454	P2RX5	367	271	71	84	5.03463	3.47183	1.132	1.29332
ENSG00000083457	ITGAE	847	686	186	212	7.31342	5.53157	1.86653	2.05447
ENSG00000083520	DIS3	801	1571	2639	2856	4.24932	7.78305	16.2709	17.0048
ENSG00000083535	PIBF1	208	350	656	747	2.81115	4.41749	10.3041	11.331
ENSG00000083544	TDRD3	226	269	378	369	1.67619	1.86317	3.2583	3.07161
ENSG00000083622	AC000061.1	0	0	0	0	0	0	0	0
ENSG00000083635	NUFIP1	152	205	125	182	2.50199	3.15125	2.39132	3.36232
ENSG00000083642	PDS5B	349	794	587	752	1.51835	3.22593	2.96805	3.6719
ENSG00000083720	OXCT1	2572	5092	3829	5023	35.2499	65.1722	60.9899	77.2639
ENSG00000083750	RRAGB	417	498	305	215	8.796	9.80992	7.47712	5.08995
ENSG00000083782	EPYC	0	0	0	0	0	0	0	0
ENSG00000083799	CYLD	619	876	1223	1067	2.74664	3.62997	6.30701	5.31376
ENSG00000083807	SLC27A5	461	343	97	111	3.30196	2.29431	0.807473	0.892318
ENSG00000083812	ZNF324	222	229	164	157	2.25292	2.17028	1.93429	1.78821
ENSG00000083814	ZNF671	0	0	0	1	0	0	0	0.0182651
ENSG00000083817	ZNF416	127	139	100	94	2.85043	2.91345	2.6085	2.36788
ENSG00000083828	ZNF586	176	244	136	233	3.10225	4.01644	2.78605	4.60942
ENSG00000083838	ZNF446	45	41	49	42	0.52541	0.447051	0.664917	0.550378
ENSG00000083844	ZNF264	312	397	340	274	1.43103	1.70048	1.81242	1.4105
ENSG00000083845	RPS5	28882	19007	6820	7750	458.981	282.077	125.961	138.228
ENSG00000083857	FAT1	475	1202	2496	2503	1.68776	3.9885	10.3074	9.9817
ENSG00000083896	YTHDC1	806	1578	1160	1294	6.58828	12.0457	11.02	11.8713
ENSG00000083937	CHMP2B	1187	2011	1757	2061	21.9667	34.7547	37.7895	42.8073
ENSG00000084070	SMAP2	257	376	598	666	4.06839	5.55858	11.0021	11.8329
ENSG00000084072	PPIE	2001	1395	985	936	14.2507	9.2779	8.15286	7.48152
ENSG00000084073	ZMPSTE24	1063	1561	1554	1752	17.1056	23.4582	29.063	31.642
ENSG00000084090	STARD7	2981	3780	2276	2756	38.8191	45.9687	34.4462	40.2799
ENSG00000084092	NOA1	279	471	429	343	4.69601	7.40343	8.39205	6.47955
ENSG00000084093	REST	346	727	725	756	2.4913	4.88845	6.06699	6.10938
ENSG00000084110	HAL	13	5	50	46	0.145208	0.0521558	0.649085	0.576673
ENSG00000084112	SSH1	297	827	850	1015	1.17435	3.05375	3.90612	4.50436
ENSG00000084207	GSTP1	22329	15995	12155	12826	671.621	449.289	424.909	432.984
ENSG00000084234	APLP2	9433	16689	19521	21044	72.6527	120.038	174.739	181.91
ENSG00000084444	FAM234B	86	110	114	107	0.726203	0.86744	1.11879	1.01407
ENSG00000084453	SLCO1A2	0	0	0	0	0	0	0	0
ENSG00000084463	WBP11	1117	1992	1120	1777	12.08	20.1182	14.0772	21.5688
ENSG00000084623	EIF3I	8229	6166	4986	5293	274.204	191.874	193.092	197.95
ENSG00000084628	NKAIN1	64	51	15	24	1.23157	0.916511	0.335473	0.518343
ENSG00000084636	COL16A1	722	406	634	396	4.47734	2.35123	4.56938	2.75616
ENSG00000084652	TXLNA	2087	2607	2004	2063	23.5078	27.4232	26.2345	26.0805
ENSG00000084674	APOB	0	0	0	0	0	0	0	0
ENSG00000084676	NCOA1	71	141	241	248	0.472729	0.876718	1.8649	1.85324
ENSG00000084693	AGBL5	490	488	655	538	5.33127	4.9584	8.28251	6.56967
ENSG00000084710	EFR3B	66	82	79	81	0.358197	0.415604	0.498301	0.493389
ENSG00000084731	KIF3C	116	191	238	151	1.04133	1.60123	2.4831	1.52137
ENSG00000084733	RAB10	1574	2486	2706	2556	24.9169	36.7517	49.7855	45.4126
ENSG00000084734	GCKR	0	0	0	0	0	0	0	0
ENSG00000084754	HADHA	3901	3948	3596	3438	51.1354	48.3293	54.7837	50.5799
ENSG00000084764	MAPRE3	250	188	223	230	3.95867	2.78006	4.10393	4.08755
ENSG00000084774	CAD	1495	2361	1115	1443	10.2033	15.0482	8.84425	11.0533
ENSG00000085063	CD59	4740	4443	4973	4180	26.3038	23.0252	32.0733	26.0341
ENSG00000085117	CD82	579	366	715	531	8.20938	4.84618	11.7821	8.44992
ENSG00000085185	BCORL1	178	201	220	173	1.27957	1.34935	1.83802	1.39577
ENSG00000085224	ATRX	473	1305	1429	1728	1.41119	3.63598	4.95498	5.7862
ENSG00000085231	AK6	489	433	250	258	13.0008	10.7507	7.72477	7.69849
ENSG00000085265	FCN1	0	0	0	0	0	0	0	0
ENSG00000085274	MYNN	403	525	534	503	4.04265	4.91821	6.2257	5.66311
ENSG00000085276	MECOM	544	1184	552	502	3.43503	6.98184	4.05094	3.55763
ENSG00000085365	SCAMP1	392	658	924	741	4.41287	6.91748	12.0891	9.36222
ENSG00000085377	PREP	855	1512	729	888	13.0636	21.5742	12.9452	15.2278
ENSG00000085382	HACE1	51	105	158	162	0.317328	0.610118	1.14256	1.1313
ENSG00000085415	SEH1L	621	866	544	586	3.40568	4.43525	3.46735	3.60692
ENSG00000085433	WDR47	115	329	647	636	1.4945	3.99284	9.77212	9.27645
ENSG00000085449	WDFY1	160	162	729	537	1.66729	1.5765	8.82886	6.28046
ENSG00000085465	OVGP1	49	47	42	36	1.0972	0.982821	1.09301	0.904728
ENSG00000085491	SLC25A24	1149	2001	1881	2404	9.80905	15.953	18.663	23.0339
ENSG00000085511	MAP3K4	207	479	148	225	1.5818	3.41826	1.31441	1.9297
ENSG00000085514	PILRA	11	15	2	9	0.315194	0.401387	0.066604	0.289436
ENSG00000085552	IGSF9	0	1	2	2	0	0.00809879	0.0201581	0.0194666
ENSG00000085563	ABCB1	0	0	0	0	0	0	0	0
ENSG00000085644	ZNF213	201	179	268	237	1.79318	1.49131	2.77874	2.37302
ENSG00000085662	AKR1B1	36324	20369	38406	30300	570.464	298.739	701.002	534.076
ENSG00000085719	CPNE3	463	1026	1266	1186	3.94561	8.16522	12.5387	11.3434
ENSG00000085721	RRN3	689	1575	1093	1110	9.52926	20.3427	17.569	17.2302
ENSG00000085733	CTTN	5243	8579	4768	6298	43.3684	66.27	45.8369	58.4685
ENSG00000085741	WNT11	88	21	1	5	2.10672	0.469494	0.0278233	0.134344
ENSG00000085760	MTIF2	810	1461	1123	1267	13.7993	23.2438	22.2349	24.2255
ENSG00000085788	DDHD2	336	911	748	1003	1.80734	4.57621	4.67614	6.05518
ENSG00000085831	TTC39A	68	77	135	124	0.417499	0.441494	0.963311	0.854466
ENSG00000085832	EPS15	583	886	807	771	4.50413	6.39239	7.24606	6.68533
ENSG00000085840	ORC1	822	1132	602	847	14.9662	19.2475	12.7386	17.3081
ENSG00000085871	MGST2	1122	773	601	569	20.2679	13.0401	12.6176	11.536
ENSG00000085872	CHERP	355	799	683	812	3.33802	7.01609	7.46393	8.56926
ENSG00000085978	ATG16L1	253	453	642	718	2.4049	4.02125	7.09245	7.65995
ENSG00000085982	USP40	133	146	492	459	0.817453	0.838013	3.51449	3.16628
ENSG00000085998	POMGNT1	1929	2201	1871	1884	17.8894	19.0621	20.1662	19.6097
ENSG00000085999	RAD54L	224	493	153	245	4.00856	8.23899	3.18212	4.92076
ENSG00000086015	MAST2	1048	1317	1295	1322	7.64744	8.97486	10.9827	10.8271
ENSG00000086061	DNAJA1	7026	8028	3324	3883	147.932	157.851	81.3391	91.7585
ENSG00000086062	B4GALT1	2791	6305	3270	4317	32.7334	69.0563	44.5722	56.8249
ENSG00000086065	CHMP5	2902	3308	1817	1627	69.7935	74.2968	50.7877	43.9169
ENSG00000086102	NFX1	846	1470	946	1003	6.80397	11.0407	8.84237	9.05355
ENSG00000086159	AQP6	1	0	0	3	0.0112068	0	0	0.0377338
ENSG00000086189	DIMT1	789	1009	850	775	12.1391	14.4973	15.1989	13.3825
ENSG00000086200	IPO11	758	1096	594	729	5.77848	7.80265	5.26279	6.23732
ENSG00000086205	FOLH1	2	2	3	2	0.0300627	0.0280747	0.0524088	0.0337407
ENSG00000086232	EIF2AK1	2274	4218	4768	5592	23.5512	40.7959	57.3911	65.0004
ENSG00000086288	NME8	0	0	0	0	0	0	0	0
ENSG00000086289	EPDR1	637	1306	761	1021	12.7844	24.4778	17.7506	22.9982
ENSG00000086300	SNX10	138	241	610	630	2.25475	3.67726	11.5834	11.5528
ENSG00000086475	SEPHS1	903	1056	1044	935	13.3499	14.5794	17.9381	15.5141
ENSG00000086504	MRPL28	4514	2257	1333	1332	85.2939	39.8268	29.2733	28.2479
ENSG00000086506	HBQ1	6	1	0	4	0.643431	0.100147	0	0.481434
ENSG00000086544	ITPKC	361	376	286	296	6.13005	5.96255	5.64428	5.64124
ENSG00000086548	CEACAM6	1	0	0	0	0.0188335	0	0	0
ENSG00000086570	FAT2	1	5	5	4	0.00395404	0.0184628	0.0229772	0.0177512
ENSG00000086589	RBM22	735	715	588	586	11.6868	10.617	10.866	10.4576
ENSG00000086598	TMED2	3085	5089	3821	4586	46.299	71.3241	66.6468	77.2462
ENSG00000086619	ERO1B	142	319	201	190	1.5225	3.19409	2.50468	2.28639
ENSG00000086666	ZFAND6	1437	1965	1479	1462	16.0292	20.4694	19.1738	18.3033
ENSG00000086696	HSD17B2	11	4	0	0	0.0662071	0.0224833	0	0
ENSG00000086712	TXLNG	735	1594	894	1056	9.47258	19.1847	13.3907	15.2746
ENSG00000086717	PPEF1	10	13	47	51	0.16362	0.198641	0.89376	0.936556
ENSG00000086730	LAT2	33	24	39	37	0.417345	0.283452	0.573234	0.525182
ENSG00000086758	HUWE1	5446	10688	9110	9588	18.0112	33.0103	35.0163	35.5893
ENSG00000086827	ZW10	221	578	230	455	4.24567	10.3698	5.13532	9.81051
ENSG00000086848	ALG9	67	104	140	113	0.480613	0.696692	1.16717	0.909756
ENSG00000086967	MYBPC2	0	0	1	1	0	0	0.0180161	0.0173981
ENSG00000086991	NOX4	0	0	0	0	0	0	0	0
ENSG00000087008	ACOX3	114	99	114	74	1.70377	1.38175	1.98014	1.24126
ENSG00000087053	MTMR2	889	1419	3145	2797	8.35097	12.4481	34.3353	29.4886
ENSG00000087074	PPP1R15A	1088	1260	982	938	20.2192	21.8672	21.2096	19.5643
ENSG00000087076	HSD17B14	129	60	33	9	5.78837	2.51423	1.72094	0.453247
ENSG00000087077	TRIP6	5135	3116	2935	2132	105.339	59.6942	69.9747	49.0863
ENSG00000087085	ACHE	4	3	4	0	0.060777	0.0425684	0.0706358	0
ENSG00000087086	FTL	59264	41950	20479	18696	3879.82	2564.72	1558.17	1373.71
ENSG00000087087	SRRT	3812	3396	2123	2410	45.178	37.5862	29.2422	32.0566
ENSG00000087088	BAX	2137	1232	1439	843	47.4814	25.5633	37.1591	21.0219
ENSG00000087095	NLK	228	387	209	256	2.47739	3.92697	2.63932	3.12195
ENSG00000087111	PIGS	1139	1674	1080	1267	10.9298	15.0014	12.0448	13.6456
ENSG00000087116	ADAMTS2	3	0	0	3	0.0197616	0	0	0.0221793
ENSG00000087128	TMPRSS11E	0	0	0	0	0	0	0	0
ENSG00000087152	ATXN7L3	1637	2263	1400	1429	17.7503	22.9155	17.643	17.3907
ENSG00000087157	PGS1	494	613	550	619	5.71904	6.62741	7.40022	8.04291
ENSG00000087191	PSMC5	4814	3080	1575	1683	61.6276	36.822	23.4334	24.1813
ENSG00000087206	UIMC1	619	916	635	700	7.50792	10.3756	8.95134	9.52912
ENSG00000087237	CETP	2	12	8	6	0.033187	0.185954	0.154281	0.111742
ENSG00000087245	MMP2	12	9	0	0	0.139825	0.0979341	0	0
ENSG00000087250	MT3	0	0	0	0	0	0	0	0
ENSG00000087253	LPCAT2	201	263	183	145	1.55309	1.89777	1.64338	1.25746
ENSG00000087258	GNAO1	87	157	136	110	0.365098	0.615286	0.663307	0.518094
ENSG00000087263	OGFOD1	947	1265	1143	1418	9.37537	11.6954	13.1514	15.7558
ENSG00000087266	SH3BP2	960	914	1761	1643	3.9505	3.51249	8.42222	7.58831
ENSG00000087269	NOP14	425	849	413	626	6.90473	12.8811	7.79818	11.4145
ENSG00000087274	ADD1	1423	1691	1762	1764	6.24094	6.9259	8.98125	8.683
ENSG00000087299	L2HGDH	275	431	420	506	2.29786	3.36321	4.07873	4.74533
ENSG00000087301	TXNDC16	63	136	167	157	0.764134	1.54048	2.35413	2.13725
ENSG00000087302	RTRAF	4429	3103	2785	2514	30.5873	20.0126	22.3536	19.4862
ENSG00000087303	NID2	5	23	21	21	0.0449623	0.19315	0.219474	0.211945
ENSG00000087338	GMCL1	309	601	637	739	3.60855	6.55444	8.64568	9.686
ENSG00000087365	SF3B2	5022	7419	4896	6439	29.4705	40.6578	33.3917	42.4088
ENSG00000087448	KLHL42	330	338	513	328	2.48863	2.3804	4.49624	2.77617
ENSG00000087460	GNAS	18474	29621	27750	31973	79.7209	119.371	139.175	154.853
ENSG00000087470	DNM1L	1183	2000	2068	2072	9.33791	14.7429	18.9715	18.3561
ENSG00000087494	PTHLH	0	2	3	26	0	0.0317908	0.059346	0.496688
ENSG00000087495	PHACTR3	5	0	6	8	0.0471533	0	0.0657626	0.0846755
ENSG00000087502	ERGIC2	738	567	1562	850	7.28117	5.22415	17.9107	9.41218
ENSG00000087510	TFAP2C	191	369	382	485	3.65346	6.5915	8.4922	10.4121
ENSG00000087586	AURKA	2220	2907	1411	1846	43.581	53.2938	32.1927	40.6726
ENSG00000087589	CASS4	0	0	0	3	0	0	0	0.0381804
ENSG00000087842	PIR	934	1000	514	589	21.3719	21.3689	13.6693	15.1265
ENSG00000087884	AAMDC	37	29	33	60	1.09457	0.801176	1.1346	1.99214
ENSG00000087903	RFX2	136	138	180	189	0.859606	0.814567	1.32227	1.34075
ENSG00000087995	METTL2A	827	810	631	626	12.3695	11.314	10.9688	10.5086
ENSG00000088002	SULT2B1	26	11	31	8	0.52958	0.209237	0.733848	0.182884
ENSG00000088035	ALG6	197	233	284	265	2.06032	2.27568	3.45202	3.11058
ENSG00000088038	CNOT3	773	1028	591	665	6.45813	8.02061	5.73852	6.23555
ENSG00000088053	GP6	6	6	3	14	0.127591	0.119154	0.0741441	0.334136
ENSG00000088179	PTPN4	246	527	509	532	1.13247	2.26563	2.7233	2.74872
ENSG00000088205	DDX18	1743	3204	2778	2778	12.7611	21.9064	23.6379	22.827
ENSG00000088247	KHSRP	2063	4064	2669	3078	25.9875	47.8086	39.075	43.5171
ENSG00000088256	GNA11	781	1015	726	952	7.19189	8.72861	7.76988	9.83909
ENSG00000088280	ASAP3	192	201	243	170	2.21254	2.16308	3.25448	2.19869
ENSG00000088298	EDEM2	718	618	975	772	21.5063	17.2869	33.9415	25.9528
ENSG00000088305	DNMT3B	204	453	378	459	2.53259	5.25194	5.45396	6.39548
ENSG00000088320	REM1	0	0	0	0	0	0	0	0
ENSG00000088325	TPX2	4077	6274	3896	5303	65.0056	93.4204	72.1963	94.8982
ENSG00000088340	FER1L4	78	51	43	35	0.494478	0.301932	0.316815	0.249027
ENSG00000088356	PDRG1	1309	873	834	735	37.6582	23.4542	27.8851	23.732
ENSG00000088367	EPB41L1	443	605	1904	1734	2.63217	3.357	13.1481	11.5634
ENSG00000088386	SLC15A1	0	0	0	0	0	0	0	0
ENSG00000088387	DOCK9	320	762	1549	1551	1.24147	2.76075	6.98428	6.7534
ENSG00000088448	ANKRD10	921	1088	1517	1503	11.6018	12.7991	22.2094	21.2496
ENSG00000088451	TGDS	365	611	405	431	8.10357	12.6681	10.4502	10.7396
ENSG00000088538	DOCK3	27	34	55	59	0.177265	0.208461	0.41967	0.434748
ENSG00000088543	C3orf18	229	189	464	363	4.05261	3.12355	9.5434	7.20995
ENSG00000088682	COQ9	836	1023	962	926	11.1131	12.6997	14.8625	13.8155
ENSG00000088726	TMEM40	61	48	160	133	0.984354	0.723352	3.00073	2.40879
ENSG00000088727	KIF9	91	119	52	83	0.894131	1.09193	0.593812	0.915301
ENSG00000088756	ARHGAP28	40	59	58	51	0.193047	0.265915	0.325325	0.276249
ENSG00000088766	CRLS1	500	645	561	639	5.35194	6.44745	6.97895	7.67659
ENSG00000088782	DEFB127	0	0	0	0	0	0	0	0
ENSG00000088808	PPP1R13B	255	276	318	322	1.52872	1.5452	2.21565	2.16655
ENSG00000088812	ATRN	254	489	620	624	1.66799	2.99885	4.7319	4.59906
ENSG00000088826	SMOX	258	151	1247	1198	5.03388	2.75136	28.2771	26.2341
ENSG00000088827	SIGLEC1	1	9	4	4	0.00728885	0.0612616	0.0338848	0.0327224
ENSG00000088832	FKBP1A	3429	3809	4542	4382	76.4837	79.3413	117.743	109.698
ENSG00000088833	NSFL1C	1819	1591	1284	1272	16.0092	13.0765	13.1337	12.5646
ENSG00000088836	SLC4A11	284	229	177	131	3.75616	2.82845	2.72073	1.94457
ENSG00000088854	C20orf194	38	85	31	57	0.255735	0.534211	0.242468	0.430534
ENSG00000088876	ZNF343	109	149	109	125	1.34941	1.72262	1.5683	1.73681
ENSG00000088881	EBF4	2	2	2	0	0.0309281	0.0288829	0.035945	0
ENSG00000088882	CPXM1	2	0	1	0	0.0480802	0	0.0279397	0
ENSG00000088888	MAVS	928	1330	2271	2245	4.53159	6.06514	12.8886	12.304
ENSG00000088899	LZTS3	105	187	94	120	1.1187	1.8606	1.16396	1.43493
ENSG00000088926	F11	0	0	0	0	0	0	0	0
ENSG00000088930	XRN2	576	1087	1610	1673	9.63293	16.9767	31.293	31.4021
ENSG00000088970	KIZ	92	122	223	188	1.01558	1.25769	2.861	2.32923
ENSG00000088986	DYNLL1	9615	6056	3657	3733	186.902	109.935	82.618	81.442
ENSG00000088992	TESC	1003	717	27	24	29.9337	19.9832	0.936502	0.80389
ENSG00000089006	SNX5	653	800	653	812	4.71952	5.3996	5.48509	6.58668
ENSG00000089009	RPL6	30673	22556	15736	16157	396.465	272.269	236.39	234.388
ENSG00000089012	SIRPG	0	0	3	0	0	0	0.0893896	0
ENSG00000089022	MAPKAPK5	425	592	446	488	1.74418	2.26887	2.12727	2.24775
ENSG00000089041	P2RX7	0	0	0	0	0	0	0	0
ENSG00000089048	ESF1	119	227	357	353	2.1269	3.78889	7.41572	7.08109
ENSG00000089050	RBBP9	202	262	603	591	3.00723	3.64254	10.4332	9.87482
ENSG00000089053	ANAPC5	3854	4414	3192	3476	18.0045	19.257	17.3308	18.2253
ENSG00000089057	SLC23A2	129	185	303	232	0.98668	1.32143	2.69349	1.99159
ENSG00000089060	SLC8B1	1480	1617	2014	2335	12.5695	12.8249	19.8793	22.2571
ENSG00000089063	TMEM230	617	927	1260	1038	11.6241	16.3095	27.5886	21.9481
ENSG00000089091	DZANK1	5	5	42	38	0.0434203	0.040549	0.423895	0.370367
ENSG00000089094	KDM2B	354	692	534	798	1.49364	2.72669	2.6186	3.77896
ENSG00000089101	CFAP61	2	0	1	0	0.0157006	0	0.00912371	0
ENSG00000089116	LHX5	10	21	21	21	0.183935	0.360721	0.448922	0.433522
ENSG00000089123	TASP1	69	74	115	97	1.36527	1.36738	2.64456	2.15411
ENSG00000089127	OAS1	1274	1370	832	745	14.8028	14.8656	11.2352	9.71529
ENSG00000089154	GCN1	4427	8345	6106	7025	26.3583	46.4004	42.2523	46.9441
ENSG00000089157	RPLP0	54920	40806	25576	27054	789.001	547.467	427.037	436.219
ENSG00000089159	PXN	1574	2863	3204	3513	12.1278	20.6009	28.6916	30.3795
ENSG00000089163	SIRT4	70	32	34	10	3.29263	1.40566	1.8587	0.527923
ENSG00000089169	RPH3A	0	0	0	0	0	0	0	0
ENSG00000089177	KIF16B	94	247	523	480	0.699793	1.71722	4.52511	4.0106
ENSG00000089195	TRMT6	389	646	438	528	5.92152	9.18339	7.74896	9.02077
ENSG00000089199	CHGB	0	0	0	0	0	0	0	0
ENSG00000089220	PEBP1	5851	5875	4891	4876	188.941	177.17	183.56	176.72
ENSG00000089225	TBX5	0	0	0	0	0	0	0	0
ENSG00000089234	BRAP	493	616	598	576	6.04728	7.05637	8.52511	7.92979
ENSG00000089248	ERP29	3837	3719	2574	2893	71.5375	64.7523	55.7746	60.5364
ENSG00000089250	NOS1	0	0	0	0	0	0	0	0
ENSG00000089280	FUS	10925	10515	6399	8131	61.0685	54.8899	41.5713	51.0112
ENSG00000089289	IGBP1	907	806	661	639	27.999	23.2358	23.715	22.1392
ENSG00000089327	FXYD5	2617	1925	1251	1440	50.2589	34.5244	27.9223	31.0383
ENSG00000089335	ZNF302	317	798	406	574	3.62105	8.51265	5.38997	7.3589
ENSG00000089351	GRAMD1A	1733	1692	1109	843	16.7641	15.2852	12.4681	9.15243
ENSG00000089356	FXYD3	1	5	5	1	0.0172405	0.0805021	0.100186	0.0193498
ENSG00000089472	HEPH	0	1	0	0	0	0.00754657	0	0
ENSG00000089486	CDIP1	1965	1475	1261	1150	26.4639	18.5511	19.7375	17.3826
ENSG00000089505	CMTM1	9	38	41	54	0.353118	1.39235	1.86959	2.37792
ENSG00000089558	KCNH4	51	65	22	28	0.747062	0.889175	0.374537	0.460331
ENSG00000089597	GANAB	3719	11684	3018	6973	42.4985	124.688	40.0823	89.4321
ENSG00000089639	GMIP	754	777	888	904	11.5882	11.152	15.8614	15.5933
ENSG00000089682	RBM41	232	346	497	484	2.18576	3.04423	5.44198	5.11783
ENSG00000089685	BIRC5	2436	2147	1123	1762	36.7027	30.2093	19.6647	29.7957
ENSG00000089692	LAG3	10	4	1	1	0.188088	0.0702602	0.0218599	0.02111
ENSG00000089693	MLF2	4716	4392	2788	2739	71.694	62.3531	49.2592	46.7334
ENSG00000089723	OTUB2	39	75	68	67	0.527214	0.946827	1.06836	1.01654
ENSG00000089737	DDX24	1651	2786	1588	2266	10.9888	17.3169	12.284	16.9273
ENSG00000089775	ZBTB25	142	268	301	297	0.667441	1.17638	1.64428	1.56678
ENSG00000089818	NECAP1	229	285	223	246	1.50193	1.7456	1.69982	1.81082
ENSG00000089820	ARHGAP4	50	17	66	69	0.515052	0.163538	0.790153	0.797731
ENSG00000089847	ANKRD24	55	66	64	51	0.706614	0.791864	0.95562	0.735387
ENSG00000089876	DHX32	470	852	713	773	6.84284	11.5842	12.0646	12.6312
ENSG00000089902	RCOR1	704	1353	1356	1395	6.52464	11.7103	14.6059	14.5106
ENSG00000089916	GPATCH2L	219	377	811	815	0.572524	0.920403	2.46409	2.3913
ENSG00000090006	LTBP4	1503	1137	1297	1171	10.6552	7.52748	10.6863	9.31719
ENSG00000090013	BLVRB	3719	2414	2126	1978	126.565	76.7203	84.0882	75.5507
ENSG00000090020	SLC9A1	545	546	817	674	5.24381	4.90603	9.13604	7.27841
ENSG00000090054	SPTLC1	1167	1738	979	1064	10.3453	14.3883	10.0865	10.5862
ENSG00000090060	PAPOLA	1727	2698	2624	2792	7.77594	11.3446	13.7313	14.1092
ENSG00000090061	CCNK	43	165	242	283	0.300685	1.07749	1.96673	2.22104
ENSG00000090097	PCBP4	287	235	272	292	4.41325	3.37467	4.86106	5.03947
ENSG00000090104	RGS1	0	0	0	0	0	0	0	0
ENSG00000090238	YPEL3	305	197	293	210	5.51127	3.32434	6.15326	4.2589
ENSG00000090263	MRPS33	744	758	364	365	8.12714	7.73252	4.62117	4.4749
ENSG00000090266	NDUFB2	1688	967	479	505	21.8183	11.6724	7.19564	7.32598
ENSG00000090273	NUDC	5531	2672	2133	1696	111.317	50.2205	49.8923	38.3097
ENSG00000090316	MAEA	1058	1345	892	957	6.16959	7.32454	6.04535	6.26338
ENSG00000090339	ICAM1	367	662	1925	1540	5.69215	9.5886	34.6998	26.8075
ENSG00000090372	STRN4	1755	1915	914	982	13.2021	13.4531	7.99093	8.29092
ENSG00000090376	IRAK3	73	161	101	119	0.419435	0.863883	0.674449	0.767388
ENSG00000090382	LYZ	0	0	0	0	0	0	0	0
ENSG00000090402	SI	0	0	0	0	0	0	0	0
ENSG00000090432	MUL1	896	791	660	677	21.1247	17.4159	18.0847	17.9142
ENSG00000090447	TFAP4	524	871	185	321	3.82858	5.94308	1.57096	2.63231
ENSG00000090470	PDCD7	491	663	273	321	8.64928	10.9068	5.58916	6.34643
ENSG00000090487	SPG21	2221	2519	1417	1357	32.0439	33.94	23.7603	21.9736
ENSG00000090512	FETUB	0	0	0	0	0	0	0	0
ENSG00000090520	DNAJB11	460	728	598	571	4.61363	6.81873	6.97063	6.42758
ENSG00000090530	P3H2	447	933	1567	1752	4.58403	8.93529	18.6765	20.1651
ENSG00000090534	THPO	1	7	0	0	0.0212495	0.13891	0	0
ENSG00000090539	CHRD	7	3	0	0	0.0607793	0.0243257	0	0
ENSG00000090554	FLT3LG	5	3	1	2	0.100984	0.0565834	0.0234729	0.0453353
ENSG00000090565	RAB11FIP3	395	374	678	648	3.5942	3.17807	7.17001	6.61768
ENSG00000090581	GNPTG	416	576	402	318	5.82926	7.53754	6.54684	5.00119
ENSG00000090612	ZNF268	87	179	207	208	0.354789	0.681696	0.981085	0.952006
ENSG00000090615	GOLGA3	1400	3270	2207	2873	7.62838	16.6395	13.9763	17.5698
ENSG00000090621	PABPC4	2541	4076	2005	3098	21.5359	32.2611	19.7496	29.469
ENSG00000090659	CD209	0	0	0	0	0	0	0	0
ENSG00000090661	CERS4	111	76	78	78	1.57188	1.00507	1.28374	1.2397
ENSG00000090674	MCOLN1	642	564	668	504	9.32812	7.65289	11.2803	8.21894
ENSG00000090686	USP48	1002	1996	1753	1835	6.06453	11.2818	12.331	12.465
ENSG00000090776	EFNB1	202	178	218	169	3.5036	2.88317	4.39446	3.28985
ENSG00000090857	PDPR	327	517	474	496	1.80991	2.67231	3.04911	3.08118
ENSG00000090861	AARS	4315	5323	5432	5777	55.1413	63.5243	80.6755	82.8561
ENSG00000090863	GLG1	1620	2694	2896	3282	6.59892	10.2481	13.7101	15.0045
ENSG00000090889	KIF4A	1252	1565	737	975	15.8757	18.5324	10.8613	13.8759
ENSG00000090905	TNRC6A	544	1104	1511	1365	2.41945	4.58537	7.81032	6.81361
ENSG00000090924	PLEKHG2	474	514	482	416	2.96146	2.99901	3.49994	2.91707
ENSG00000090932	DLL3	230	183	51	51	5.0498	3.75218	1.30137	1.25673
ENSG00000090971	NAT14	955	553	284	237	25.3783	13.7237	8.77128	7.0686
ENSG00000090975	PITPNM2	190	249	446	299	1.19214	1.45901	3.25232	2.10557
ENSG00000090989	EXOC1	261	409	448	450	2.80573	4.10597	5.59718	5.4293
ENSG00000091009	RBM27	677	874	472	525	5.91576	7.13215	4.79346	5.14881
ENSG00000091010	POU4F3	0	1	1	1	0	0.0208948	0.0260038	0.0251118
ENSG00000091039	OSBPL8	529	787	1449	1010	3.30581	4.59287	10.5239	7.08385
ENSG00000091073	DTX2	732	465	577	432	8.34495	4.95054	7.64494	5.52742
ENSG00000091106	NLRC4	11	11	8	5	0.17447	0.162932	0.14747	0.0890069
ENSG00000091127	PUS7	467	1113	532	788	6.07172	13.5138	8.03882	11.4987
ENSG00000091128	LAMB4	0	0	0	0	0	0	0	0
ENSG00000091129	NRCAM	0	5	0	1	0	0.0327589	0	0.00787406
ENSG00000091136	LAMB1	1604	2933	1754	2049	11.3265	19.3415	14.3948	16.239
ENSG00000091137	SLC26A4	0	2	0	0	0	0.0185099	0	0
ENSG00000091138	SLC26A3	1	0	0	1	0.0169958	0	0	0.0190752
ENSG00000091140	DLD	1524	2397	2185	2202	16.5313	24.2816	27.546	26.808
ENSG00000091157	WDR7	71	154	167	134	0.26004	0.526732	0.71086	0.550824
ENSG00000091164	TXNL1	1309	1452	838	979	6.65968	6.89871	4.955	5.59014
ENSG00000091181	IL5RA	0	0	0	0	0	0	0	0
ENSG00000091262	ABCC6	12	8	4	7	0.0911294	0.0567354	0.0353039	0.0596625
ENSG00000091317	CMTM6	415	600	738	624	5.40542	7.29827	11.1718	9.12205
ENSG00000091409	ITGA6	797	1078	2280	1706	7.01231	8.85745	23.3144	16.8464
ENSG00000091428	RAPGEF4	0	0	1	1	0	0	0.00937071	0.00904926
ENSG00000091436	MAP3K20	377	683	1358	1553	1.5704	2.6569	6.57436	7.26048
ENSG00000091482	SMPX	0	1	0	0	0	0.0389824	0	0
ENSG00000091483	FH	2516	2807	3319	3092	67.516	70.3438	103.512	93.124
ENSG00000091490	SEL1L3	481	789	0	1	3.69179	5.6553	0	0.00861426
ENSG00000091513	TF	0	0	0	0	0	0	0	0
ENSG00000091527	CDV3	2228	3354	2217	2215	29.3256	41.2271	33.9144	32.7214
ENSG00000091536	MYO15A	0	1	5	3	0	0.00268367	0.0166993	0.00967586
ENSG00000091542	ALKBH5	1638	1696	1046	1149	29.5147	28.5389	21.9049	23.2365
ENSG00000091583	APOH	0	0	0	1	0	0	0	0.0484326
ENSG00000091592	NLRP1	204	474	280	226	0.915513	1.98655	1.46042	1.13833
ENSG00000091622	PITPNM3	430	714	684	565	2.32975	3.61265	4.30708	3.4357
ENSG00000091640	SPAG7	1961	1267	469	455	39.8156	24.0237	11.0671	10.3684
ENSG00000091651	ORC6	532	1251	427	730	7.09661	15.5842	6.61992	10.9292
ENSG00000091656	ZFHX4	1	0	5	2	0.00366417	0	0.0212927	0.00822492
ENSG00000091664	SLC17A6	0	0	0	0	0	0	0	0
ENSG00000091704	CPA1	0	0	0	0	0	0	0	0
ENSG00000091732	ZC3HC1	638	519	440	427	12.1794	9.2525	9.7621	9.14869
ENSG00000091831	ESR1	7	26	17	15	0.0290428	0.10074	0.0819738	0.0698486
ENSG00000091844	RGS17	6	11	51	42	0.0436611	0.0747521	0.43132	0.343019
ENSG00000091879	ANGPT2	8	1	1	1	0.0678729	0.00792307	0.00986034	0.00952209
ENSG00000091947	TMEM101	686	635	391	374	13.0179	11.2532	8.6234	7.96552
ENSG00000091972	CD200	0	0	0	0	0	0	0	0
ENSG00000091986	CCDC80	168	265	352	349	0.738782	1.08828	1.79902	1.7225
ENSG00000092009	CMA1	0	0	0	0	0	0	0	0
ENSG00000092010	PSME1	4003	2874	1718	1783	129.192	86.6215	64.4407	64.5846
ENSG00000092020	PPP2R3C	105	99	97	99	1.56236	1.37567	1.67744	1.6533
ENSG00000092036	HAUS4	116	114	54	92	2.6261	2.41015	1.4208	2.33758
ENSG00000092051	JPH4	1	0	0	0	0.0108309	0	0	0
ENSG00000092054	MYH7	0	2	0	0	0	0.0176372	0	0
ENSG00000092067	CEBPE	13	4	4	0	0.480848	0.138169	0.171953	0
ENSG00000092068	SLC7A8	426	139	44	27	4.0872	1.24543	0.490631	0.290741
ENSG00000092094	OSGEP	535	483	189	220	6.10517	5.14728	2.50663	2.81768
ENSG00000092096	SLC22A17	0	1	0	0	0	0.0125476	0	0
ENSG00000092098	RNF31	138	226	169	169	1.59218	2.43505	2.26613	2.18839
ENSG00000092108	SCFD1	568	860	703	688	4.96858	7.02538	7.14702	6.75458
ENSG00000092140	G2E3	344	552	313	400	2.11409	3.16804	2.2356	2.75899
ENSG00000092148	HECTD1	661	1591	1766	1852	3.02574	6.80122	9.3952	9.51474
ENSG00000092199	HNRNPC	16890	16537	9459	10972	132.827	121.451	86.4547	96.8433
ENSG00000092200	RPGRIP1	1	3	2	2	0.0105082	0.0294399	0.0244255	0.0235876
ENSG00000092201	SUPT16H	1918	3744	2288	3076	15.4169	28.1042	21.3742	27.7499
ENSG00000092203	TOX4	667	910	1087	928	5.40672	6.88869	10.2406	8.44271
ENSG00000092208	GEMIN2	414	344	126	167	8.63136	6.69768	3.05306	3.9077
ENSG00000092295	TGM1	171	106	150	134	2.63161	1.52341	2.68288	2.31449
ENSG00000092330	TINF2	489	513	490	465	10.3642	10.1538	12.07	11.0613
ENSG00000092345	DAZL	0	0	1	0	0	0	0.0183982	0
ENSG00000092377	TBL1Y	0	0	0	0	0	0	0	0
ENSG00000092421	SEMA6A	2	1	0	0	0.0104929	0.00489949	0	0
ENSG00000092439	TRPM7	477	1467	2319	2301	2.21148	6.35157	12.4954	11.9731
ENSG00000092445	TYRO3	841	1073	1186	1452	4.41668	5.26243	7.23886	8.5584
ENSG00000092470	WDR76	593	885	968	998	8.3584	11.6493	15.8573	15.7879
ENSG00000092529	CAPN3	0	0	0	1	0	0	0	0.0129153
ENSG00000092531	SNAP23	36	126	287	300	0.350724	1.14636	3.24961	3.28028
ENSG00000092607	TBX15	0	2	0	0	0	0.0246856	0	0
ENSG00000092621	PHGDH	3369	2391	447	558	21.01	13.9249	3.23981	3.90559
ENSG00000092758	COL9A3	238	221	312	289	2.8259	2.45053	4.30547	3.85127
ENSG00000092820	EZR	4524	6986	4610	5353	77.8093	112.208	92.1501	103.331
ENSG00000092841	MYL6	21004	11449	7765	8695	261.945	133.341	112.548	121.704
ENSG00000092847	AGO1	440	607	630	643	1.82134	2.34647	3.03085	2.98728
ENSG00000092850	TEKT2	0	1	0	0	0	0.0271379	0	0
ENSG00000092853	CLSPN	163	572	519	775	1.73151	5.67442	6.40754	9.23987
ENSG00000092871	RFFL	60	133	167	125	0.405168	0.838731	1.31065	0.947371
ENSG00000092929	UNC13D	6379	6027	4865	4513	47.2993	41.734	41.9247	37.5572
ENSG00000092931	MFSD11	81	123	334	267	0.706827	1.00235	3.38735	2.61496
ENSG00000092964	DPYSL2	1145	972	975	896	9.0095	7.14247	8.91632	7.91279
ENSG00000092969	TGFB2	73	123	1011	909	0.814605	1.28179	13.1118	11.3845
ENSG00000092978	GPATCH2	253	375	390	394	1.64637	2.2789	2.94956	2.87759
ENSG00000093000	NUP50	1114	1532	1769	1409	7.69807	9.8865	14.2073	10.9278
ENSG00000093009	CDC45	902	925	397	482	18.2174	17.4465	9.31873	10.9258
ENSG00000093010	COMT	416	396	569	603	4.60281	4.09178	7.31691	7.48813
ENSG00000093072	ADA2	1	1	0	0	0.00660384	0.00616714	0	0
ENSG00000093100	AC016026.1	0	3	2	3	0	0.037208	0.0308705	0.0447173
ENSG00000093134	VNN3	0	0	0	0	0	0	0	0
ENSG00000093144	ECHDC1	1137	1312	1130	1167	11.5101	12.4034	13.2949	13.2592
ENSG00000093167	LRRFIP2	993	1371	1022	1113	5.36241	6.91409	6.41427	6.74578
[truncated: 49,104 more rows]
